# Supplementary material for: Hippo signalling pathway mediates oncogenic properties of NAB2::STAT6 in solitary fibrous tumour
Source: Cell Oncol (Dordr). 2026 Feb 10;49(1):43. doi: 10.1007/s13402-026-01173-x (PMC12891060; doi:10.1007/s13402-026-01173-x)
Supplement: Supplementary file 8 — Supplementary Material 8: Table 1_Material and methods [file 13402_2026_1173_MOESM8_ESM.xlsx]

## Sheet: Hoja1
Taqman probes
Gene	Reference
YAP1	Hs00371735_m1
WWTR1	Hs00210007_m1
ANKRD1	Hs00923600_m1
CTGF	Hs01026927_g1
CYR61	Hs00155479_m1
EGR1	Hs00152928_m1
STK4	Hs00178979_m1
STK3	Hs01120604_m1
LATS1	Hs01125524_m1
LATS2	Hs01059009_m1
FGF2	Hs00266645_m1
FGFR1	Hs00241111_m1
GAPDH	Hs99999905_m1
Antibodies for Western Blot
Protein	Antibody	Supplier	Dilution	KDa
STAT6	Stat6 Antibody #9362	Cell Signaling Technology	1/1000	100
HA	HA-Tag (C29F4) Rabbit mAb #3724	Cell Signaling Technology	1/1500	NA
YAP1/TAZ	Mouse monoclonal anti-YAP (63.7): sc-101199	Santa Cruz Biotechnology	1/500	70/50
YAP1	Rabbit monoclonal anti-YAP/TAZ (D24E4)	Cell Signaling Technology	1/1000	70
p-YAP (S127)	Phospho-YAP (Ser127) (D9W2I) Rabbit mAb #13008	Cell Signaling Technology	1/1000	78/65
EGR1	EGR1 (44D5) Rabbit mAb #4154	Cell Signaling Technology	1/1000	75
GAPDH	GAPDH (D16H11) XP® Rabbit mAb #5174	Cell Signaling Technology	1/1000	37
α-TUBULIN	Anti-α-Tubulin (DM1A), #CP06	Calbiochem	1/1000	50
Histone H3	Rabbit mab to histone H3, ab176842	Abcam	1/1000	15
pMST1/2	Phospho-MST1 (Thr183)/MST2 (Thr180) (E7U1D) Rabbit mAb #49332	Cell Signaling Technology	1/1000	59
MST1	MST1 (D8B9Q) Rabbit mAb #14946	Cell Signaling Technology	1/1000	60
MST2	MST2 Antibody #3952	Cell Signaling Technology	1/1000	60
LAST1	LATS1 (C66B5) Rabbit mAb #3477	Cell Signaling Technology	1/1000	140
SRC	Src (36D10) Rabbit mAb #2109	Cell Signaling Technology	1/1000	60
p-SCR (Y416)	Phospho-Src Family (Tyr416) Antibody #2101	Cell Signaling Technology	1/750	60
Antibodies for Immunohistochemistry
Protein	Antibody	Supplier	Dilution
STAT6	STAT6 (EP325) Rabbit Monoclonal Antibody	Cell Marque Tissu Diagnostics	1/100
YAP1/TAZ	Rabbit monoclonal anti-YAP/TAZ (D24E4)	Cell Signaling Technology	1/50
Antibodies for Immunofluorescence
Protein	Antibody	Supplier	Dilution
YAP1/TAZ	Rabbit monoclonal anti-YAP/TAZ (D24E4)	Cell Signaling Technology	1/50
Secondary	Goat anti-Rabbit IgG (H+L) Cross-Adsorbed Secondary Antibody, Alexa Fluor™ 488 (A11008)	ThermoFisher Scientific	1/1000
siRNAs
Targets	siRNAs sequences (5´ to 3´)	Product Type	Catalog #
YAP	GACAUCUUCUGGUCAGAGAtt	Custom Select siRNA	NA
WWTR1	ACGUUGACUUAGGAACUUUtt	Custom Select siRNA	NA
EGR1	NA	EGR1 Silencer® Select	4390825/ s4538
NTC	NA	ARNip de control negativo n.° 1 Silencer™ Select	4390844
