# Supplementary material for: Hippo signalling pathway mediates oncogenic properties of NAB2::STAT6 in solitary fibrous tumour
Source: Cell Oncol (Dordr). 2026 Feb 10;49(1):43. doi: 10.1007/s13402-026-01173-x (PMC12891060; doi:10.1007/s13402-026-01173-x)
Supplement: Supplementary file 9 — Supplementary Material 9: Table 2_Gene Expression Assay [file 13402_2026_1173_MOESM9_ESM.xlsx]

## Sheet: Hoja1
#%result_name=Analysis_36
#%array_type=Clariom_S_Human
#%annotation=Clariom_S_Human.r1.na36.hg38.a1.transcript.csv
#%comparison=SFT vs E
ID	SFT Avg (log2)	E Avg (log2)	Fold Change	P-val	FDR P-val	Gene Symbol	Description	Group
TC1200007859.hg.1	14.99	6.71	310.61	3.42e-16	7.33e-12	NAB2	NGFI-A binding protein 2 (EGR1 binding protein 2)	Multiple_Complex
TC0100007739.hg.1	4.71	3.59	2.17	1.77e-08	9.47e-05	C1orf94	chromosome 1 open reading frame 94	Multiple_Complex
TC2200009345.hg.1	5.36	4.24	2.17	1.42e-08	9.47e-05	C1QTNF6	C1q and tumor necrosis factor related protein 6	Multiple_Complex
TC1900012055.hg.1	5.32	3.89	2.69	1.05e-08	9.47e-05	VN1R1	vomeronasal 1 receptor 1	Multiple_Complex
TC0100015337.hg.1	8.63	7.22	2.65	1.29e-07	0.0001	AP4B1	adaptor-related protein complex 4, beta 1 subunit	Multiple_Complex
TC1700006774.hg.1	8.68	7.35	2.52	5.35e-08	0.0001	CYB5D1	cytochrome b5 domain containing 1	Multiple_Complex
TC2200008033.hg.1	7.11	5.9	2.32	3.72e-08	0.0001	DGCR6L	DiGeorge syndrome critical region gene 6-like	Coding
TC0100009030.hg.1	6.42	5.03	2.62	4.65e-08	0.0001	EPHX4	epoxide hydrolase 4	Multiple_Complex
TC0300012166.hg.1	5.61	6.6	-2	1.38e-07	0.0001	HCLS1	hematopoietic cell-specific Lyn substrate 1	Multiple_Complex
TC0300009328.hg.1	7.09	5.18	3.75	1.15e-07	0.0001	IL12A	interleukin 12A	Multiple_Complex
TC1900008607.hg.1	7.55	6.51	2.06	4.03e-08	0.0001	KLK3	kallikrein related peptidase 3	Multiple_Complex
TC1200010845.hg.1	5.17	4.27	1.87	1.23e-07	0.0001	LACRT	lacritin	Multiple_Complex
TC1100007006.hg.1	5.55	4.19	2.56	1.25e-07	0.0001	LDHAL6A	lactate dehydrogenase A-like 6A	Coding
TC0100011665.hg.1	4.46	5.38	-1.89	4.09e-08	0.0001	MARC1	mitochondrial amidoxime reducing component 1	Multiple_Complex
TC1100012990.hg.1	5.99	4.27	3.28	1.27e-07	0.0001	MIR670HG	MIR670 host gene; hydroxysteroid (17-beta) dehydrogenase 12	Multiple_Complex
TSUnmapped00000152.hg.1	5.78	3.97	3.51	6.48e-08	0.0001	SAG	S-antigen; retina and pineal gland (arrestin)	NonCoding
TC0100015771.hg.1	5.33	3.92	2.66	5.05e-08	0.0001	SEMA6C	sema domain, transmembrane domain (TM), and cytoplasmic domain, (semaphorin) 6C	Multiple_Complex
TC0100013374.hg.1	4.91	3.65	2.39	1.07e-07	0.0001	TRIM63	tripartite motif containing 63, E3 ubiquitin protein ligase	Multiple_Complex
TC0600011454.hg.1	4.12	4.97	-1.8	1.35e-07	0.0001	VWA7	von Willebrand factor A domain containing 7	Multiple_Complex
TC1000011081.hg.1	6.83	5.9	1.9	7.95e-08	0.0001	ZNF503	zinc finger protein 503	Multiple_Complex
TC1900011822.hg.1	5.81	4.82	1.98	1.2e-07	0.0001	ZNF586	zinc finger protein 586	Multiple_Complex
TC1700008888.hg.1	10.13	8.66	2.77	1.79e-07	0.0002	ARMC7	armadillo repeat containing 7	Multiple_Complex
TC0900009253.hg.1	9.07	8.04	2.03	1.98e-07	0.0002	C9orf142	chromosome 9 open reading frame 142	Multiple_Complex
TC1900008516.hg.1	5.1	4	2.16	5.08e-07	0.0002	CGB5	chorionic gonadotropin, beta polypeptide 5; chorionic gonadotropin, beta polypeptide 8	Coding
TC1200006640.hg.1	9.93	8.7	2.35	3.92e-07	0.0002	COPS7A	COP9 signalosome subunit 7A	Multiple_Complex
TC1100009744.hg.1	5.42	4.25	2.26	4.5e-07	0.0002	DUSP8	dual specificity phosphatase 8	Multiple_Complex
TC1000008201.hg.1	4.93	3.89	2.06	2.49e-07	0.0002	EIF5AL1	eukaryotic translation initiation factor 5A-like 1	Coding
TC1000010716.hg.1	3.97	4.95	-1.98	2.61e-07	0.0002	FAM13C	family with sequence similarity 13, member C	Multiple_Complex
TC1900009517.hg.1	4.59	5.58	-1.99	3.75e-07	0.0002	FBN3	fibrillin 3	Multiple_Complex
TC0X00011354.hg.1	4.6	3.63	1.96	2.14e-07	0.0002	FIGF	c-fos induced growth factor (vascular endothelial growth factor D)	Multiple_Complex
TC0300009916.hg.1	10.12	9.02	2.16	4.13e-07	0.0002	HES1	hes family bHLH transcription factor 1	Multiple_Complex
TC2200007083.hg.1	4.82	3.8	2.02	1.68e-07	0.0002	INPP5J	inositol polyphosphate-5-phosphatase J	Multiple_Complex
TC1700010673.hg.1	6.6	5.39	2.31	2.36e-07	0.0002	KRT35	keratin 35, type I	Coding
TC1900006833.hg.1	4.46	3.66	1.74	3.77e-07	0.0002	MBD3L5	methyl-CpG binding domain protein 3-like 5	Coding
TC0200011509.hg.1	5.28	4.28	1.99	3.44e-07	0.0002	MYT1L	myelin transcription factor 1-like	Multiple_Complex
TC1900011086.hg.1	3.47	4.35	-1.85	2.47e-07	0.0002	NTN5	netrin 5	Multiple_Complex
TC0900010796.hg.1	5.64	4.66	1.97	3.04e-07	0.0002	OMD	osteomodulin	Coding
TC1100008398.hg.1	8.6	7.58	2.03	1.76e-07	0.0002	PAAF1	proteasomal ATPase-associated factor 1	Multiple_Complex
TC0900011611.hg.1	5.98	4.52	2.76	4.46e-07	0.0002	PIP5KL1	phosphatidylinositol-4-phosphate 5-kinase-like 1	Multiple_Complex
TC0200007348.hg.1	5.19	6.12	-1.91	2.31e-07	0.0002	PKDCC	protein kinase domain containing, cytoplasmic	Multiple_Complex
TC1600011375.hg.1	6.16	5.12	2.07	3.52e-07	0.0002	QPRT	quinolinate phosphoribosyltransferase	Multiple_Complex
TC1100008113.hg.1	6.2	5.23	1.96	4.35e-07	0.0002	RHOD	ras homolog family member D	Multiple_Complex
TC0200008819.hg.1	6.52	5.72	1.74	3.79e-07	0.0002	SOWAHC	sosondowah ankyrin repeat domain family member C	Coding
TC0600011777.hg.1	4	5.15	-2.22	3.16e-07	0.0002	TREM1	triggering receptor expressed on myeloid cells 1	Multiple_Complex
TC2000006868.hg.1	4.95	6.07	-2.16	7.54e-07	0.0003	CFAP61	cilia and flagella associated protein 61	Multiple_Complex
TC1100010546.hg.1	10.88	9.74	2.21	5.83e-07	0.0003	COMMD9	COMM domain containing 9	Multiple_Complex
TC1200011991.hg.1	7.1	5.78	2.5	7.21e-07	0.0003	IQCD	IQ motif containing D	Coding
TC2200008781.hg.1	8.19	7.25	1.93	6.25e-07	0.0003	MKL1	megakaryoblastic leukemia (translocation) 1	Multiple_Complex
TC0X00011306.hg.1	3.77	4.69	-1.89	6.16e-07	0.0003	NHSL2	NHS-like 2	Multiple_Complex
TC1100007472.hg.1	6.5	5.6	1.87	8.15e-07	0.0003	NR1H3	nuclear receptor subfamily 1, group H, member 3	Multiple_Complex
TC0100013368.hg.1	7.04	6.07	1.95	7.02e-07	0.0003	PAQR7	progestin and adipoQ receptor family member VII	Multiple_Complex
TC1200009101.hg.1	6.03	5	2.03	8.29e-07	0.0003	TMEM233	transmembrane protein 233	Multiple_Complex
TC0400008483.hg.1	4.71	3.59	2.17	6.85e-07	0.0003	UGT8	UDP glycosyltransferase 8	Multiple_Complex
TC1400010767.hg.1	7.87	9.05	-2.27	7.12e-07	0.0003	ZFYVE26	zinc finger, FYVE domain containing 26	Multiple_Complex
TC0X00011339.hg.1	6.05	4.53	2.87	1.23e-06	0.0004	ARSE	arylsulfatase E (chondrodysplasia punctata 1)	Multiple_Complex
TC1600007431.hg.1	6.38	5.4	1.96	1.1e-06	0.0004	ASPHD1	aspartate beta-hydroxylase domain containing 1	Multiple_Complex
TC2000007100.hg.1	4.67	3.83	1.79	1e-06	0.0004	CCM2L	cerebral cavernous malformation 2-like	Coding
TC2000010032.hg.1	4.75	5.69	-1.92	1.23e-06	0.0004	CHRNA4	cholinergic receptor, nicotinic alpha 4	Multiple_Complex
TC0700006481.hg.1	5.02	6.01	-1.99	1.52e-06	0.0004	CYP2W1	cytochrome P450, family 2, subfamily W, polypeptide 1	Multiple_Complex
TC0100010786.hg.1	5.75	4.73	2.03	9.44e-07	0.0004	FAM163A	family with sequence similarity 163, member A	Multiple_Complex
TC0300006658.hg.1	4.91	4	1.88	1.51e-06	0.0004	FBLN2	fibulin 2	Multiple_Complex
TC1100007110.hg.1	6.46	5.39	2.09	1.57e-06	0.0004	FIBIN	fin bud initiation factor homolog (zebrafish)	Coding
TC0600007374.hg.1	11.29	9.85	2.72	1.01e-06	0.0004	HIST1H2AI	histone cluster 1, H2ai	Coding
TC0700006565.hg.1	6.05	4.66	2.61	1.56e-06	0.0004	IQCE	IQ motif containing E	Multiple_Complex
TC0300007499.hg.1	4.62	3.68	1.93	1.47e-06	0.0004	ITIH1	inter-alpha-trypsin inhibitor heavy chain 1	Multiple_Complex
TC0400010576.hg.1	5.48	4.37	2.16	9.29e-07	0.0004	KCTD8	potassium channel tetramerization domain containing 8	Coding
TC2000009060.hg.1	3.99	4.81	-1.77	1.63e-06	0.0004	KIAA1755	KIAA1755	Multiple_Complex
TC0400008074.hg.1	6.99	6.19	1.73	1.22e-06	0.0004	NUDT9	nudix hydrolase 9	Multiple_Complex
TC0100006698.hg.1	9.32	8.29	2.05	1.46e-06	0.0004	PHF13	PHD finger protein 13	Multiple_Complex
TC0X00010661.hg.1	3.33	4.23	-1.86	1.13e-06	0.0004	RHOXF2B	Rhox homeobox family, member 2B; Rhox homeobox family, member 2	Multiple_Complex
TC1400010583.hg.1	6.38	5.4	1.97	1.63e-06	0.0004	RNF31	ring finger protein 31	Multiple_Complex
TC0900009114.hg.1	5.34	6.4	-2.09	9.62e-07	0.0004	RXRA	retinoid X receptor alpha; microRNA 4669	Multiple_Complex
TC1600006578.hg.1	9.11	8.11	2	1.38e-06	0.0004	TBL3	transducin (beta)-like 3	Multiple_Complex
TC1200012704.hg.1	9.88	8.51	2.59	1.57e-06	0.0004	TCHP	trichoplein, keratin filament binding	Multiple_Complex
TC1200012665.hg.1	4.59	5.83	-2.35	1.15e-06	0.0004	THAP2	THAP domain containing, apoptosis associated protein 2	Multiple_Complex
TC1400007673.hg.1	4.47	3.45	2.02	1.05e-06	0.0004	VRTN	vertebrae development associated	Multiple_Complex
TC1700008932.hg.1	4.34	3.44	1.87	1.53e-06	0.0004	ZACN	zinc activated ligand-gated ion channel	Multiple_Complex
TSUnmapped00000224.hg.1	5.46	4.57	1.85	1.2e-06	0.0004	ZDHHC3	zinc finger, DHHC-type containing 3	NonCoding
TC1400007706.hg.1	11.92	9.35	5.95	1.75e-06	0.0005	FOS	FBJ murine osteosarcoma viral oncogene homolog	Multiple_Complex
TC1900011251.hg.1	6.9	5.87	2.05	1.83e-06	0.0005	NKG7	natural killer cell granule protein 7	Coding
TC1900009307.hg.1	6.26	5.08	2.26	2.79e-06	0.0006	APBA3	amyloid beta (A4) precursor protein-binding, family A, member 3	Multiple_Complex
TC2200007214.hg.1	5.72	6.87	-2.23	2.14e-06	0.0006	APOL6	apolipoprotein L, 6	Multiple_Complex
TC0600011846.hg.1	7.15	6.3	1.81	2.82e-06	0.0006	C6orf226	chromosome 6 open reading frame 226	Coding
TSUnmapped00000576.hg.1	5.63	4.78	1.81	2.73e-06	0.0006	CACFD1	calcium channel flower domain containing 1	Coding
TC0700007996.hg.1	4.99	4.28	1.64	2.98e-06	0.0006	ELN	elastin	Multiple_Complex
TC1700006710.hg.1	3.58	4.24	-1.58	2.39e-06	0.0006	FBXO39	F-box protein 39	Coding
TC0600007378.hg.1	12.74	12.1	1.55	2.17e-06	0.0006	HIST1H4J	histone cluster 1, H4j	Coding
TC0100008815.hg.1	11.25	12.5	-2.37	2.97e-06	0.0006	IFI44L	interferon-induced protein 44-like	Multiple_Complex
TC1000012505.hg.1	3.98	5.03	-2.07	2.96e-06	0.0006	LHPP	phospholysine phosphohistidine inorganic pyrophosphate phosphatase	Multiple_Complex
TC0400008271.hg.1	10.56	9.56	2	2.25e-06	0.0006	NFKB1	nuclear factor of kappa light polypeptide gene enhancer in B-cells 1	Multiple_Complex
TC1100007631.hg.1	3.89	4.62	-1.66	2.48e-06	0.0006	OR5T1	olfactory receptor, family 5, subfamily T, member 1	Coding
TC1600006462.hg.1	6.32	5.38	1.92	2.53e-06	0.0006	RAB11FIP3	RAB11 family interacting protein 3 (class II)	Multiple_Complex
TC1900008300.hg.1	8.46	7.1	2.57	2.89e-06	0.0006	RELB	v-rel avian reticuloendotheliosis viral oncogene homolog B	Multiple_Complex
TC0200008094.hg.1	5.25	4.57	1.6	2.93e-06	0.0006	SEMA4F	sema domain, immunoglobulin domain (Ig), transmembrane domain (TM) and short cytoplasmic domain, (semaphorin) 4F	Multiple_Complex
TC0100013466.hg.1	10.4	9.41	1.99	2.51e-06	0.0006	SPCS2	signal peptidase complex subunit 2	Multiple_Complex
TC1000010926.hg.1	4.56	5.4	-1.8	2.54e-06	0.0006	TBATA	thymus, brain and testes associated	Multiple_Complex
TC2200007150.hg.1	12.5	11.76	1.67	2.09e-06	0.0006	TIMP3	TIMP metallopeptidase inhibitor 3	Multiple_Complex
TC0Y00006890.hg.1	7.18	6.44	1.67	2.68e-06	0.0006	ZBED1	zinc finger, BED-type containing 1	Multiple_Complex
TC1900007061.hg.1	5.24	3.97	2.41	2.7e-06	0.0006	ZNF844	zinc finger protein 844	Coding
TC1500006959.hg.1	7.95	6.99	1.94	3.65e-06	0.0007	CHST14	carbohydrate (N-acetylgalactosamine 4-0) sulfotransferase 14	Coding
TC0X00009882.hg.1	4.19	3.5	1.61	3.45e-06	0.0007	MTMR8	myotubularin related protein 8	Multiple_Complex
TC1200012534.hg.1	5.37	4.42	1.93	3.65e-06	0.0007	POLE	Transcript Identified by AceView, Entrez Gene ID(s) 5426	Unassigned
TC1700009974.hg.1	8.95	8.14	1.75	3.17e-06	0.0007	SHMT1	serine hydroxymethyltransferase 1 (soluble); microRNA 6778	Multiple_Complex
TC2200008995.hg.1	4.98	4.22	1.69	3.38e-06	0.0007	WNT7B	wingless-type MMTV integration site family, member 7B	Multiple_Complex
TC1900009311.hg.1	4.12	3.26	1.81	3.61e-06	0.0007	ZFR2	zinc finger RNA binding protein 2	Multiple_Complex
TC0900012245.hg.1	5.52	4.42	2.14	3.79e-06	0.0008	ALDH1A1	aldehyde dehydrogenase 1 family, member A1	Multiple_Complex
TC1500008971.hg.1	7.87	6.48	2.62	4.54e-06	0.0008	AVEN	apoptosis, caspase activation inhibitor	Multiple_Complex
TC0100008106.hg.1	3.82	4.76	-1.92	4.2e-06	0.0008	BTBD19	BTB (POZ) domain containing 19	Multiple_Complex
TC0800007888.hg.1	4.65	3.81	1.8	5.11e-06	0.0008	C8orf34	chromosome 8 open reading frame 34	Multiple_Complex
TC0700013435.hg.1	5.81	4.76	2.06	4.24e-06	0.0008	CDHR3	cadherin-related family member 3	NonCoding
TC1700006939.hg.1	8.17	7.24	1.9	4.52e-06	0.0008	COX10	COX10 heme A:farnesyltransferase cytochrome c oxidase assembly factor	Multiple_Complex
TC1700010707.hg.1	7.53	6.76	1.7	4.12e-06	0.0008	DHX58	DEXH (Asp-Glu-X-His) box polypeptide 58	Multiple_Complex
TC1800009228.hg.1	7.54	6.48	2.09	4.48e-06	0.0008	ELAC1	elaC ribonuclease Z 1	Multiple_Complex
TC0800010937.hg.1	4.08	3.26	1.77	4.59e-06	0.0008	FABP9	fatty acid binding protein 9, testis	Coding
TC0600014085.hg.1	7.4	5.88	2.87	4.24e-06	0.0008	HIST1H2AH	histone cluster 1, H2ah	Coding
TC0600014248.hg.1	6.59	4.82	3.41	4.58e-06	0.0008	HIST1H2BB	histone cluster 1, H2bb	Coding
TC0600011123.hg.1	10.44	8.25	4.57	3.96e-06	0.0008	HIST1H4B	histone cluster 1, H4b	Coding
TC0100015711.hg.1	9.28	8.12	2.23	4.51e-06	0.0008	HIST2H2AB	histone cluster 2, H2ab	Coding
TC1200011495.hg.1	5.72	4.52	2.3	4.98e-06	0.0008	LUM	lumican	Multiple_Complex
TSUnmapped00000375.hg.1	5.04	5.72	-1.61	4.66e-06	0.0008	NDUFA10	NADH dehydrogenase (ubiquinone) 1 alpha subcomplex, 10, 42kDa	Coding
TC1000008212.hg.1	4.26	3.3	1.94	4.73e-06	0.0008	NUTM2B	NUT family member 2B	Coding
TC1500009760.hg.1	6.99	6.06	1.9	4.06e-06	0.0008	PIF1	PIF1 5-to-3 DNA helicase	Multiple_Complex
TC1900010818.hg.1	6.01	5.17	1.78	4.82e-06	0.0008	PSG1	pregnancy specific beta-1-glycoprotein 1	Multiple_Complex
TC1800007832.hg.1	9.44	8.16	2.43	4.73e-06	0.0008	RBFA	ribosome binding factor A (putative); RBFA downstream neighbor (non-protein coding)	Multiple_Complex
TC0800008726.hg.1	8.71	7.85	1.82	4.14e-06	0.0008	TBC1D31	TBC1 domain family, member 31	Multiple_Complex
TC0200011467.hg.1	11.16	10.12	2.06	4.78e-06	0.0008	TMEM18	transmembrane protein 18	Multiple_Complex
TC1300008219.hg.1	3.39	4.2	-1.75	3.97e-06	0.0008	TPTE2	transmembrane phosphoinositide 3-phosphatase and tensin homolog 2	Multiple_Complex
TC1900011915.hg.1	5.82	4.65	2.26	4.79e-06	0.0008	ZNF737	zinc finger protein 737	Multiple_Complex
TC1900012023.hg.1	5.34	6.34	-2	4.28e-06	0.0008	ZNF836	zinc finger protein 836	Multiple_Complex
TC1200009303.hg.1	8.93	7.53	2.64	6.41e-06	0.0009	AACS	acetoacetyl-CoA synthetase	Multiple_Complex
TC0100017722.hg.1	8.88	7.68	2.3	5.64e-06	0.0009	C1orf131	chromosome 1 open reading frame 131	Multiple_Complex
TC0400011748.hg.1	11.86	10.99	1.83	5.98e-06	0.0009	CCNA2	cyclin A2	Multiple_Complex
TC0600011938.hg.1	5.25	4.31	1.92	5.9e-06	0.0009	CLIC5	chloride intracellular channel 5	Multiple_Complex
TC2000008802.hg.1	5.31	4.11	2.3	6.39e-06	0.0009	DEFB116	defensin, beta 116	Coding
TC2200007973.hg.1	5.66	6.91	-2.38	5.21e-06	0.0009	DGCR14	Transcript Identified by AceView, Entrez Gene ID(s) 8220	Unassigned
TC2000009997.hg.1	4.68	3.86	1.76	6.52e-06	0.0009	DUSP15	dual specificity phosphatase 15	Multiple_Complex
TC0200013600.hg.1	6.4	5.48	1.9	5.89e-06	0.0009	KIAA1211L	KIAA1211-like	Multiple_Complex
TC1200010778.hg.1	6.1	5.06	2.05	5.62e-06	0.0009	KRT78	keratin 78, type II	Multiple_Complex
TC0400009695.hg.1	5.07	3.91	2.23	5.27e-06	0.0009	MFSD7	major facilitator superfamily domain containing 7	Multiple_Complex
TC0300008106.hg.1	4.12	3.29	1.78	6.25e-06	0.0009	OR5H2	olfactory receptor, family 5, subfamily H, member 2	Coding
TC1800009203.hg.1	7.75	6.73	2.03	5.34e-06	0.0009	PQLC1	PQ loop repeat containing 1	Multiple_Complex
TC0300013834.hg.1	6.6	5.79	1.75	5.96e-06	0.0009	RAD54L2	RAD54-like 2 (S. cerevisiae)	Multiple_Complex
TC0900009045.hg.1	4.61	3.61	1.99	5.2e-06	0.0009	RP11-295G24.4	Transcript Identified by AceView, Entrez Gene ID(s) 8328; novel transcript	NonCoding
TSUnmapped00000769.hg.1	5.1	4.09	2.01	5.48e-06	0.0009	SLC25A26	solute carrier family 25 (S-adenosylmethionine carrier), member 26	Coding
TC1600007538.hg.1	4.81	3.73	2.11	5.26e-06	0.0009	SLC5A2	solute carrier family 5 (sodium/glucose cotransporter), member 2	Multiple_Complex
TSUnmapped00000060.hg.1	3.76	4.67	-1.88	5.5e-06	0.0009	TGM4	transglutaminase 4	NonCoding
TC0100015815.hg.1	5.69	4.72	1.97	5.43e-06	0.0009	THEM5	thioesterase superfamily member 5	Coding
TC0200012335.hg.1	9.71	8.71	2.01	5.71e-06	0.0009	THUMPD2	THUMP domain containing 2	Multiple_Complex
TC1100007017.hg.1	5.01	5.86	-1.8	5.52e-06	0.0009	TMEM86A	transmembrane protein 86A	Multiple_Complex
TC1700006522.hg.1	5.22	4.14	2.11	5.76e-06	0.0009	WDR81	WD repeat domain 81	Multiple_Complex
TC0600006659.hg.1	4.78	3.77	2.01	7.82e-06	0.001	BPHL	biphenyl hydrolase-like (serine hydrolase)	Multiple_Complex
TC0X00007937.hg.1	4.78	3.69	2.13	7.17e-06	0.001	DRP2	dystrophin related protein 2	Multiple_Complex
TC0700008023.hg.1	6.01	5.1	1.88	7.03e-06	0.001	GATSL2	GATS protein-like 2	Multiple_Complex
TC1200012247.hg.1	4.4	3.58	1.76	7.78e-06	0.001	HCAR2	hydroxycarboxylic acid receptor 2	Coding
TC1000009152.hg.1	11.11	10.35	1.69	7.4e-06	0.001	HTRA1	HtrA serine peptidase 1	Multiple_Complex
TC1700011418.hg.1	6.46	5.7	1.7	7.49e-06	0.001	LIMD2	LIM domain containing 2	Multiple_Complex
TC1900008575.hg.1	3.58	4.48	-1.87	7.11e-06	0.001	MYH14	myosin, heavy chain 14, non-muscle	Multiple_Complex
TC0800006873.hg.1	5.8	4.63	2.26	7e-06	0.001	PDGFRL	platelet-derived growth factor receptor-like	Multiple_Complex
TC1800006649.hg.1	4.21	3.32	1.86	7.46e-06	0.001	RAB31	Transcript Identified by AceView, Entrez Gene ID(s) 11031	Unassigned
TC0500008994.hg.1	5.68	4.7	1.97	7.66e-06	0.001	SH3RF2	SH3 domain containing ring finger 2	Multiple_Complex
TC0300008198.hg.1	5.22	4.18	2.05	7.77e-06	0.001	ZPLD1	zona pellucida-like domain containing 1	NonCoding
TC0900010809.hg.1	5.59	4.81	1.71	8.44e-06	0.0011	BICD2	Memczak2013 ALT_ACCEPTOR, ALT_DONOR, coding, INTERNAL, intronic best transcript NM_001003800	NonCoding
TC1500007980.hg.1	8.55	7.62	1.9	7.97e-06	0.0011	CHRNA5	cholinergic receptor, nicotinic alpha 5	Multiple_Complex
TC1300007752.hg.1	3.75	4.42	-1.6	9.29e-06	0.0011	CLDN10	claudin 10	Multiple_Complex
TC0800006603.hg.1	3.79	4.96	-2.25	9.95e-06	0.0011	DEFB105B	defensin, beta 105B; defensin, beta 105A	Coding
TC1000009516.hg.1	5.78	4.61	2.25	9.2e-06	0.0011	DIP2C	disco-interacting protein 2 homolog C	Multiple_Complex
TC0800010002.hg.1	13.03	12.27	1.7	8.6e-06	0.0011	DUSP4	dual specificity phosphatase 4	Multiple_Complex
TC0700009726.hg.1	6.37	5.18	2.29	8.14e-06	0.0011	GALNT11	polypeptide N-acetylgalactosaminyltransferase 11	Multiple_Complex
TC0600007284.hg.1	13.86	13.02	1.79	8.78e-06	0.0011	HIST1H4E	histone cluster 1, H4e	Multiple_Complex
TC0600014277.hg.1	8.98	8.21	1.7	9.49e-06	0.0011	HLA-DMA	major histocompatibility complex, class II, DM alpha	Multiple_Complex
TC0300009688.hg.1	3.41	4.31	-1.88	1.02e-05	0.0011	HTR3E	5-hydroxytryptamine (serotonin) receptor 3E, ionotropic	Coding
TC0600007127.hg.1	5.21	6.1	-1.85	9.97e-06	0.0011	ID4	inhibitor of DNA binding 4, dominant negative helix-loop-helix protein	Coding
TC0900009694.hg.1	4.73	3.88	1.8	9.76e-06	0.0011	IFNA4	interferon, alpha 4	Coding
TC0300008711.hg.1	4.88	4.16	1.65	9.5e-06	0.0011	KBTBD12	kelch repeat and BTB (POZ) domain containing 12	Multiple_Complex
TC0100017523.hg.1	7.69	6.77	1.89	8.1e-06	0.0011	LIN9	lin-9 DREAM MuvB core complex component	Multiple_Complex
TC1000010496.hg.1	5.16	4.03	2.19	8.1e-06	0.0011	LOC102724323	uncharacterized LOC102724323; Transcript Identified by AceView, Entrez Gene ID(s) 220972; novel transcript	NonCoding
TC0800009796.hg.1	4.22	3.61	1.53	1.01e-05	0.0011	LZTS1	leucine zipper, putative tumor suppressor 1	Coding
TC0X00009486.hg.1	5.18	4.56	1.53	9.09e-06	0.0011	MAOB	monoamine oxidase B	Multiple_Complex
TC0500009423.hg.1	6.41	7.63	-2.32	9.36e-06	0.0011	NPM1	Zhang2013 ALT_ACCEPTOR, ALT_DONOR, coding, INTERNAL, intronic best transcript NM_002520	NonCoding
TC1200008353.hg.1	9.13	7.98	2.21	8.25e-06	0.0011	NTS	neurotensin	Multiple_Complex
TC0900007038.hg.1	8.86	7.89	1.95	9.19e-06	0.0011	NUDT2	nudix hydrolase 2	Multiple_Complex
TC2200009363.hg.1	5.45	6.22	-1.71	8.6e-06	0.0011	ODF3B	outer dense fiber of sperm tails 3B	Multiple_Complex
TC1100007762.hg.1	4.47	3.65	1.77	8.57e-06	0.0011	OOSP2	oocyte secreted protein 2	Multiple_Complex
TC1100012640.hg.1	3.84	4.52	-1.6	8.74e-06	0.0011	OR6X1	olfactory receptor, family 6, subfamily X, member 1	Coding
TC1100010726.hg.1	7.31	6.42	1.86	9.18e-06	0.0011	PACSIN3	protein kinase C and casein kinase substrate in neurons 3	Multiple_Complex
TC0500013241.hg.1	2.88	3.67	-1.74	9.85e-06	0.0011	PCDHB5	protocadherin beta 5	Coding
TC1900011452.hg.1	6.52	7.59	-2.09	8.76e-06	0.0011	PTPRH	protein tyrosine phosphatase, receptor type, H	Multiple_Complex
TSUnmapped00000515.hg.1	5.09	4.32	1.71	9.27e-06	0.0011	RPL7A	ribosomal protein L7a	NonCoding
TC0200014802.hg.1	3.85	3.15	1.63	9.66e-06	0.0011	SCN3A	sodium channel, voltage gated, type III alpha subunit	Multiple_Complex
TC1100013047.hg.1	10.49	9.42	2.11	1.02e-05	0.0011	SF3B2	splicing factor 3b subunit 2	Multiple_Complex
TC1200012008.hg.1	4.57	3.76	1.74	9.54e-06	0.0011	TBX5	T-box 5	Multiple_Complex
TC0700009508.hg.1	5.06	4.31	1.69	8.73e-06	0.0011	TCAF2	TRPM8 channel-associated factor 2	Multiple_Complex
TC1000007861.hg.1	4.01	4.71	-1.63	8.84e-06	0.0011	TET1	tet methylcytosine dioxygenase 1	Multiple_Complex
TC1100011339.hg.1	5.46	6.4	-1.91	1.16e-05	0.0012	CABP2	calcium binding protein 2	Coding
TC1000012564.hg.1	10.65	9.66	1.98	1.08e-05	0.0012	DNAJC9	DnaJ (Hsp40) homolog, subfamily C, member 9	Multiple_Complex
TC0300006493.hg.1	5.28	4.49	1.72	1.21e-05	0.0012	EDEM1	Transcript Identified by AceView, Entrez Gene ID(s) 9695	Unassigned
TC1900008726.hg.1	4.12	3.48	1.56	1.07e-05	0.0012	ERVV-1	endogenous retrovirus group V, member 1	Coding
TC0500012539.hg.1	8.01	7.29	1.65	1.13e-05	0.0012	FAM114A2	family with sequence similarity 114, member A2	Multiple_Complex
TC1600006561.hg.1	8.84	7.98	1.81	1.21e-05	0.0012	MAPK8IP3	mitogen-activated protein kinase 8 interacting protein 3	Multiple_Complex
TC0400009396.hg.1	9.59	8.79	1.74	1.2e-05	0.0012	NEIL3	nei-like DNA glycosylase 3	Multiple_Complex
TC1500006517.hg.1	6.08	5.33	1.68	1.18e-05	0.0012	NIPA2	non imprinted in Prader-Willi/Angelman syndrome 2	Multiple_Complex
TC0700008465.hg.1	5.65	4.69	1.94	1.04e-05	0.0012	NPTX2	neuronal pentraxin II	Multiple_Complex
TC0300008994.hg.1	5.75	6.54	-1.74	1.07e-05	0.0012	PXYLP1	2-phosphoxylose phosphatase 1	Multiple_Complex
TC0500009031.hg.1	4.88	3.55	2.51	1.18e-05	0.0012	SPINK5	serine peptidase inhibitor, Kazal type 5	Multiple_Complex
TC1700008080.hg.1	4.16	4.79	-1.55	1.15e-05	0.0012	SPPL2C	signal peptide peptidase like 2C	Coding
TC0200008801.hg.1	4.22	3.59	1.55	1.22e-05	0.0012	SULT1C4	sulfotransferase family 1C member 4	Multiple_Complex
TC0600011605.hg.1	4.62	3.82	1.74	1.1e-05	0.0012	TCP11	t-complex 11, testis-specific	Multiple_Complex
TC2000008346.hg.1	4.75	3.84	1.88	1.21e-05	0.0012	TMX4	Memczak2013 ALT_ACCEPTOR, ALT_DONOR, coding, INTERNAL, intronic best transcript NM_021156	NonCoding
TC1700011298.hg.1	7.89	6.97	1.89	1.09e-05	0.0012	TUBD1	tubulin, delta 1	Multiple_Complex
TC0500013331.hg.1	4.66	5.56	-1.87	1.11e-05	0.0012	ZBED3	zinc finger, BED-type containing 3	Multiple_Complex
TC0100015725.hg.1	9.44	8.45	1.99	1.25e-05	0.0013	ANP32E	acidic nuclear phosphoprotein 32 family member E	Multiple_Complex
TC1600010649.hg.1	5.21	4.57	1.56	1.33e-05	0.0013	GFOD2	glucose-fructose oxidoreductase domain containing 2	Multiple_Complex
TC1000012519.hg.1	7.46	6.33	2.18	1.25e-05	0.0013	IL15RA	interleukin 15 receptor, alpha	Multiple_Complex
TC0300013789.hg.1	5.16	4.52	1.56	1.41e-05	0.0014	CAND2	cullin-associated and neddylation-dissociated 2 (putative)	Multiple_Complex
TC0700008190.hg.1	5.28	4.39	1.86	1.4e-05	0.0014	CD36	CD36 molecule (thrombospondin receptor)	Multiple_Complex
TC1200008929.hg.1	4.97	4.18	1.74	1.43e-05	0.0014	CFAP73	cilia and flagella associated protein 73	Multiple_Complex
TC0100013896.hg.1	4.72	5.42	-1.62	1.51e-05	0.0014	CLDN19	claudin 19	Coding
TSUnmapped00000674.hg.1	5.46	4.59	1.82	1.49e-05	0.0014	CYP2D6	cytochrome P450, family 2, subfamily D, polypeptide 6	Coding
TC1900008337.hg.1	9.47	8.74	1.66	1.51e-05	0.0014	EML2-AS1	EML2 antisense RNA 1	Multiple_Complex
TC0200015616.hg.1	7.08	5.98	2.14	1.46e-05	0.0014	ERBB4	erb-b2 receptor tyrosine kinase 4	Multiple_Complex
TC0600014083.hg.1	11.9	10.44	2.74	1.51e-05	0.0014	HIST1H2AG	histone cluster 1, H2ag	Coding
TC0300013400.hg.1	9.09	9.71	-1.54	1.4e-05	0.0014	MAGEF1	MAGE family member F1	Coding
TC1900007146.hg.1	4.29	3.58	1.64	1.35e-05	0.0014	NANOS3	nanos homolog 3 (Drosophila)	Multiple_Complex
TC1100012917.hg.1	9.53	8.89	1.55	1.4e-05	0.0014	NCAPD3	non-SMC condensin II complex subunit D3	Multiple_Complex
TC1900011786.hg.1	9.53	8.73	1.74	1.47e-05	0.0014	NR1H2	nuclear receptor subfamily 1, group H, member 2	Multiple_Complex
TSUnmapped00000165.hg.1	6.31	5.41	1.86	1.39e-05	0.0014	SURF2	surfeit 2 [Source:HGNC Symbol;Acc:HGNC:11475]	NonCoding
TC0X00008830.hg.1	8.13	7.24	1.86	1.47e-05	0.0014	TAZ	tafazzin	Multiple_Complex
TC1700008844.hg.1	7.83	6.66	2.25	1.43e-05	0.0014	TTYH2	tweety family member 2	Multiple_Complex
TC1700009520.hg.1	6.22	7.07	-1.8	1.73e-05	0.0015	ALOX15	arachidonate 15-lipoxygenase	Multiple_Complex
TC1600007277.hg.1	4.23	5.36	-2.18	1.72e-05	0.0015	AQP8	aquaporin 8	Coding
TC1900008828.hg.1	5.16	4.29	1.83	1.65e-05	0.0015	CACNG6	calcium channel, voltage-dependent, gamma subunit 6	Multiple_Complex
TC0100013995.hg.1	11.34	10.59	1.69	1.7e-05	0.0015	EIF2B3	eukaryotic translation initiation factor 2B, subunit 3 gamma, 58kDa	Multiple_Complex
TC1000009287.hg.1	5.07	4.23	1.79	1.73e-05	0.0015	FOXI2	forkhead box I2	Coding
TC0300009012.hg.1	3.64	4.29	-1.57	1.73e-05	0.0015	GRK7	G protein-coupled receptor kinase 7	Multiple_Complex
TC0100013272.hg.1	5.98	5.08	1.87	1.74e-05	0.0015	HTR1D	5-hydroxytryptamine (serotonin) receptor 1D, G protein-coupled	Coding
TC0900011294.hg.1	4.82	5.64	-1.77	1.71e-05	0.0015	LOC100505478	uncharacterized LOC100505478; putative novel transcript	Multiple_Complex
TSUnmapped00000283.hg.1	5.66	4.62	2.07	1.69e-05	0.0015	PSMC4	proteasome 26S subunit, ATPase 4 [Source:HGNC Symbol;Acc:HGNC:9551]	Coding
TC1900010943.hg.1	4.47	5.59	-2.17	1.72e-05	0.0015	RTN2	reticulon 2	Multiple_Complex
TC2200007525.hg.1	4.89	3.87	2.03	1.66e-05	0.0015	SERHL2	serine hydrolase-like 2	Multiple_Complex
TC1400008349.hg.1	6.17	5.11	2.08	1.67e-05	0.0015	TECPR2	tectonin beta-propeller repeat containing 2	Multiple_Complex
TC0600010960.hg.1	12.55	11.84	1.64	1.68e-05	0.0015	TPMT	thiopurine S-methyltransferase	Multiple_Complex
TC0100012328.hg.1	6.73	5.9	1.78	1.58e-05	0.0015	TRIM58	tripartite motif containing 58	Multiple_Complex
TC0500008864.hg.1	9.58	8.76	1.76	1.72e-05	0.0015	WDR55	WD repeat domain 55	Multiple_Complex
TC0700013423.hg.1	8.84	7.8	2.05	1.6e-05	0.0015	ZNF655	zinc finger protein 655	Multiple_Complex
TC2200008615.hg.1	3.9	4.68	-1.71	1.88e-05	0.0016	CACNG2	calcium channel, voltage-dependent, gamma subunit 2	NonCoding
TC1100007787.hg.1	4.39	3.67	1.66	1.93e-05	0.0016	CD6	CD6 molecule	Multiple_Complex
TC1900011900.hg.1	8.4	7.39	2.01	1.95e-05	0.0016	CHERP	calcium homeostasis endoplasmic reticulum protein	Multiple_Complex
TC1200006850.hg.1	9.43	8.43	2.01	1.79e-05	0.0016	ETV6	ets variant 6	Multiple_Complex
TC1900011271.hg.1	5.47	4.74	1.66	1.83e-05	0.0016	FPR1	formyl peptide receptor 1	Coding
TC2000007448.hg.1	6.15	5.34	1.75	2.02e-05	0.0016	GDAP1L1	ganglioside induced differentiation associated protein 1-like 1	Multiple_Complex
TC0400011531.hg.1	5.72	5.08	1.55	2.03e-05	0.0016	GIMD1	GIMAP family P-loop NTPase domain containing 1	Multiple_Complex
TC0200012488.hg.1	3.51	4.22	-1.63	2e-05	0.0016	LOC100506142	uncharacterized LOC100506142; Memczak2013 ANTISENSE, coding, INTERNAL, intronic best transcript NM_012249; novel transcript	NonCoding
TSUnmapped00000212.hg.1	5.23	4.41	1.76	1.98e-05	0.0016	MLXIP	MLX interacting protein	NonCoding
TC0800012280.hg.1	5.9	5.18	1.65	1.84e-05	0.0016	PDLIM2	PDZ and LIM domain 2 (mystique)	Multiple_Complex
TC0700011996.hg.1	4.09	3.36	1.67	1.88e-05	0.0016	PILRB	Jeck2013 ANTISENSE, INTERNAL, intronic, ncRNA, OVEXON best transcript NR_036569	NonCoding
TC2000009674.hg.1	5.16	4.38	1.72	2.01e-05	0.0016	PPP1R3D	protein phosphatase 1, regulatory subunit 3D	Coding
TC0X00007536.hg.1	5.87	4.89	1.98	1.79e-05	0.0016	RAB41	RAB41, member RAS oncogene family	Coding
TC1600011002.hg.1	5.23	5.92	-1.61	1.98e-05	0.0016	SDR42E1	short chain dehydrogenase/reductase family 42E, member 1	Multiple_Complex
TC2000009969.hg.1	4.57	3.57	2	1.85e-05	0.0016	SIRPD	signal-regulatory protein delta	Multiple_Complex
TC0700013425.hg.1	5.9	6.72	-1.76	1.88e-05	0.0016	STAG3	stromal antigen 3	Multiple_Complex
TSUnmapped00000057.hg.1	6.46	5.52	1.91	2.05e-05	0.0016	SURF4	surfeit 4	Coding
TC0X00007571.hg.1	3.95	4.87	-1.89	1.92e-05	0.0016	TAF1	Transcript Identified by AceView, Entrez Gene ID(s) 6872	Unassigned
TC0100012598.hg.1	3.99	4.71	-1.65	1.89e-05	0.0016	TP73-AS1	TP73 antisense RNA 1	Multiple_Complex
TC0400011414.hg.1	8.02	7.23	1.74	2.05e-05	0.0016	TRMT10A	tRNA methyltransferase 10A	Multiple_Complex
TC1200007906.hg.1	6.1	5.2	1.87	2e-05	0.0016	XRCC6BP1	XRCC6 binding protein 1	Multiple_Complex
TC1900011571.hg.1	5.84	6.74	-1.87	2.03e-05	0.0016	ZNF550	zinc finger protein 550	Multiple_Complex
TC1900009832.hg.1	3.89	4.56	-1.6	2.13e-05	0.0017	ADGRE3	adhesion G protein-coupled receptor E3	Coding
TC0200016690.hg.1	6.34	5.56	1.72	2.14e-05	0.0017	DCTN1	dynactin 1	Multiple_Complex
TSUnmapped00000352.hg.1	5.36	4.55	1.75	2.09e-05	0.0017	HMBS	hydroxymethylbilane synthase	Coding
TC0600006836.hg.1	4.71	3.87	1.79	2.12e-05	0.0017	LY86	lymphocyte antigen 86	Multiple_Complex
TC0100008139.hg.1	8.93	8.21	1.65	2.11e-05	0.0017	MAST2	microtubule associated serine/threonine kinase 2	Multiple_Complex
TC0200010273.hg.1	9.65	8.95	1.62	2.2e-05	0.0017	NAB1	NGFI-A binding protein 1	Multiple_Complex
TC1900009888.hg.1	4	3.3	1.62	2.1e-05	0.0017	OR10H1	olfactory receptor, family 10, subfamily H, member 1	Coding
TC0800011907.hg.1	8.19	6.81	2.6	2.2e-05	0.0017	ZFAT	zinc finger and AT hook domain containing	Multiple_Complex
TC0500007826.hg.1	5.1	4.48	1.54	2.42e-05	0.0018	IQGAP2	IQ motif containing GTPase activating protein 2	Multiple_Complex
TCUn_GL000219v100006438.hg.1	6.9	5.97	1.9	2.34e-05	0.0018	LOC283788	FSHD region gene 1 pseudogene	Multiple_Complex
TC1900008527.hg.1	4.49	3.33	2.25	2.28e-05	0.0018	PPFIA3	protein tyrosine phosphatase, receptor type, f polypeptide (PTPRF), interacting protein (liprin), alpha 3	Multiple_Complex
TSUnmapped00000359.hg.1	7.19	7.91	-1.64	2.36e-05	0.0018	SLC2A6	solute carrier family 2 (facilitated glucose transporter), member 6 [Source:HGNC Symbol;Acc:HGNC:11011]	Coding
TSUnmapped00000636.hg.1	5.06	5.72	-1.59	2.4e-05	0.0018	TRAPPC4	trafficking protein particle complex 4	NonCoding
TC1600011320.hg.1	5.35	6.25	-1.87	2.28e-05	0.0018	WFIKKN1	WAP, follistatin/kazal, immunoglobulin, kunitz and netrin domain containing 1	Coding
TC1700007787.hg.1	6.73	6.01	1.65	2.43e-05	0.0018	WIPF2	WAS/WASL interacting protein family, member 2	Multiple_Complex
TC1900011331.hg.1	4.08	3.27	1.74	2.33e-05	0.0018	ZNF665	zinc finger protein 665	Multiple_Complex
TC1100007467.hg.1	9.73	8.96	1.7	2.6e-05	0.0019	C11orf49	chromosome 11 open reading frame 49	Multiple_Complex
TC1900008597.hg.1	6.84	5.8	2.05	2.62e-05	0.002	CLEC11A	C-type lectin domain family 11, member A	Multiple_Complex
TC2200008305.hg.1	4.07	4.79	-1.64	2.69e-05	0.002	CRYBB1	crystallin beta B1	Coding
TSUnmapped00000713.hg.1	4.19	5	-1.75	2.75e-05	0.002	FMN1	formin 1	Coding
TC1600011573.hg.1	11.04	10.12	1.9	2.76e-05	0.002	GCSH	glycine cleavage system protein H (aminomethyl carrier)	Multiple_Complex
TC0800012374.hg.1	8.45	7.69	1.68	2.72e-05	0.002	GLI4	GLI family zinc finger 4	Multiple_Complex
TC0400008348.hg.1	9.6	8.84	1.69	2.74e-05	0.002	HADH	hydroxyacyl-CoA dehydrogenase	Multiple_Complex
TC1900009625.hg.1	3.62	4.56	-1.92	2.83e-05	0.002	ICAM3	intercellular adhesion molecule 3	Multiple_Complex
TC0500012390.hg.1	4.01	4.91	-1.87	2.78e-05	0.002	JAKMIP2	janus kinase and microtubule interacting protein 2	Multiple_Complex
TC2100007885.hg.1	4.16	3.37	1.73	2.83e-05	0.002	KRTAP26-1	keratin associated protein 26-1	Coding
TC0700010665.hg.1	4.35	5.02	-1.59	2.85e-05	0.002	NEUROD6	neuronal differentiation 6	Coding
TC1900011987.hg.1	5.22	4.46	1.7	2.74e-05	0.002	NOVA2	neuro-oncological ventral antigen 2	Multiple_Complex
TC0100015717.hg.1	6.22	4.9	2.5	2.65e-05	0.002	OTUD7B	OTU deubiquitinase 7B	Multiple_Complex
TC0100011466.hg.1	8.12	7.49	1.55	2.74e-05	0.002	SERTAD4	SERTA domain containing 4	Multiple_Complex
TC0200016700.hg.1	4.58	3.88	1.63	2.7e-05	0.002	TRABD2A	TraB domain containing 2A	NonCoding
TC0200013509.hg.1	3.99	3.22	1.71	2.93e-05	0.0021	ADRA2B	adrenoceptor alpha 2B	Coding
TC0300006483.hg.1	12.89	12.09	1.73	3e-05	0.0021	BHLHE40	basic helix-loop-helix family, member e40	Multiple_Complex
TC2100007663.hg.1	11.09	10.39	1.61	3.05e-05	0.0021	BTG3	BTG family, member 3	Multiple_Complex
TC0100007846.hg.1	6.97	6.21	1.69	3.16e-05	0.0021	C1orf122	chromosome 1 open reading frame 122	Multiple_Complex
TC0300008677.hg.1	4.23	3.55	1.6	3.1e-05	0.0021	CHST13	carbohydrate (chondroitin 4) sulfotransferase 13	Multiple_Complex
TC1000010468.hg.1	8.6	7.57	2.05	3.04e-05	0.0021	CXCL12	chemokine (C-X-C motif) ligand 12	Multiple_Complex
TC0300010720.hg.1	6.88	5.94	1.92	2.92e-05	0.0021	EPM2AIP1	EPM2A (laforin) interacting protein 1	Multiple_Complex
TC0400007534.hg.1	6.06	5.42	1.56	3.08e-05	0.0021	GSX2	GS homeobox 2	Multiple_Complex
TC0200016569.hg.1	4.4	5.07	-1.59	3.06e-05	0.0021	HOXD4	homeobox D4	Coding
TC0100006912.hg.1	4.25	3.58	1.59	3.15e-05	0.0021	PRAMEF7	PRAME family member 7; PRAME family member 8	Coding
TC0700011675.hg.1	8.49	7.77	1.65	2.94e-05	0.0021	SEMA3D	sema domain, immunoglobulin domain (Ig), short basic domain, secreted, (semaphorin) 3D	Multiple_Complex
TC0X00010331.hg.1	5.48	4.76	1.65	3.12e-05	0.0021	SYTL4	synaptotagmin-like 4	Multiple_Complex
TC1900009368.hg.1	6.29	5.32	1.96	3.11e-05	0.0021	TICAM1	toll-like receptor adaptor molecule 1	Coding
TC0300013428.hg.1	14	13.39	1.52	3.06e-05	0.0021	TRA2B	transformer 2 beta homolog (Drosophila)	Multiple_Complex
TC1100013143.hg.1	4.66	3.82	1.79	3.1e-05	0.0021	ZBED5	zinc finger, BED-type containing 5	NonCoding
TC1900008445.hg.1	5.32	4.63	1.61	2.99e-05	0.0021	ZNF114	zinc finger protein 114	Multiple_Complex
TC1200010577.hg.1	4.35	5.35	-1.99	3.17e-05	0.0021	ZNF641	zinc finger protein 641	Multiple_Complex
TC1000010686.hg.1	11.66	10.38	2.42	2.98e-05	0.0021	ZWINT	ZW10 interacting kinetochore protein	Multiple_Complex
TC0800012308.hg.1	5.59	4.39	2.29	3.28e-05	0.0022	ADHFE1	alcohol dehydrogenase, iron containing 1; chromosome 8 open reading frame 46	Multiple_Complex
TC0X00011313.hg.1	5.88	4.78	2.15	3.31e-05	0.0022	GPRASP2	G protein-coupled receptor associated sorting protein 2	Multiple_Complex
TC0100007691.hg.1	3.73	4.44	-1.64	3.36e-05	0.0022	KIAA1522	KIAA1522	Multiple_Complex
TC0500009224.hg.1	7.05	6.42	1.54	3.3e-05	0.0022	LSM11	LSM11, U7 small nuclear RNA associated	Coding
TC0800010746.hg.1	3.43	4.11	-1.61	3.31e-05	0.0022	PRDM14	PR domain containing 14	Multiple_Complex
TC1400009351.hg.1	10.34	9.44	1.86	3.33e-05	0.0022	SIX1	SIX homeobox 1	Multiple_Complex
TC1900011726.hg.1	7.12	6.41	1.64	3.54e-05	0.0023	C19orf33	chromosome 19 open reading frame 33	Multiple_Complex
TC0800012480.hg.1	8.73	7.99	1.67	3.47e-05	0.0023	COMMD5	COMM domain containing 5	Coding
TC0800010708.hg.1	5.62	4.53	2.14	3.48e-05	0.0023	CPA6	carboxypeptidase A6	Coding
TC0X00008826.hg.1	8.39	7.46	1.91	3.58e-05	0.0023	FLNA	Jeck2013 ANTISENSE, CDS, coding, INTERNAL, OVCODE, OVEXON best transcript NM_001110556	NonCoding
TC0500009409.hg.1	5.76	5.09	1.59	3.46e-05	0.0023	GABRP	gamma-aminobutyric acid (GABA) A receptor, pi	Multiple_Complex
TC0800009268.hg.1	7.83	6.84	1.99	3.46e-05	0.0023	LRRC14	leucine rich repeat containing 14	Multiple_Complex
TC2200008196.hg.1	4.94	3.93	2.02	3.44e-05	0.0023	MIF-AS1	MIF antisense RNA 1	NonCoding
TC0900009673.hg.1	8.41	7.54	1.84	3.51e-05	0.0023	MLLT3	myeloid/lymphoid or mixed-lineage leukemia; translocated to, 3	Multiple_Complex
TC1700010451.hg.1	5.6	4.68	1.88	3.54e-05	0.0023	RDM1	RAD52 motif containing 1	Multiple_Complex
TC1400007603.hg.1	3.53	4.33	-1.74	3.44e-05	0.0023	RGS6	regulator of G-protein signaling 6	Multiple_Complex
TC0500008633.hg.1	6.54	5.8	1.68	3.75e-05	0.0024	C5orf56	chromosome 5 open reading frame 56	Multiple_Complex
TC0800008759.hg.1	4.33	5.02	-1.62	3.74e-05	0.0024	FER1L6	fer-1-like family member 6	Coding
TC1200007630.hg.1	8.22	7.61	1.53	3.9e-05	0.0024	LETMD1	LETM1 domain containing 1	Multiple_Complex
TC1600009185.hg.1	4.53	3.94	1.5	3.91e-05	0.0024	MEFV	Mediterranean fever	Multiple_Complex
TC2200007910.hg.1	4.42	5.27	-1.8	3.83e-05	0.0024	MICAL3	Transcript Identified by AceView, Entrez Gene ID(s) 57553	Unassigned
TC1900006522.hg.1	9.44	8.3	2.19	3.84e-05	0.0024	MIDN	midnolin	Multiple_Complex
TC1300010029.hg.1	4.23	3.57	1.58	3.86e-05	0.0024	N4BP2L1	NEDD4 binding protein 2-like 1	Multiple_Complex
TC1100006707.hg.1	5.15	5.91	-1.69	3.76e-05	0.0024	OR52N2	olfactory receptor, family 52, subfamily N, member 2	Coding
TC0800008349.hg.1	5.02	4.04	1.96	3.94e-05	0.0024	OSR2	odd-skipped related transciption factor 2	Multiple_Complex
TC0400011048.hg.1	5.26	4.41	1.8	3.93e-05	0.0024	PPEF2	protein phosphatase, EF-hand calcium binding domain 2	Multiple_Complex
TC0100015660.hg.1	5.97	5.04	1.9	3.87e-05	0.0024	PPIAL4G	peptidylprolyl isomerase A (cyclophilin A)-like 4G	Coding
TC0100017083.hg.1	6.29	5.56	1.66	3.68e-05	0.0024	RAB7B	RAB7B, member RAS oncogene family	Coding
TC0700010181.hg.1	5.33	4.59	1.67	3.75e-05	0.0024	RSPH10B2	radial spoke head 10 homolog B2 (Chlamydomonas); radial spoke head 10 homolog B (Chlamydomonas)	Multiple_Complex
TC0600011392.hg.1	3.62	4.57	-1.93	3.85e-05	0.0024	SFTA2	surfactant associated 2	Multiple_Complex
TC1600006652.hg.1	15.62	14.84	1.71	3.79e-05	0.0024	TNFRSF12A	tumor necrosis factor receptor superfamily, member 12A	Multiple_Complex
TSUnmapped00000741.hg.1	4.51	3.81	1.62	3.91e-05	0.0024	ZNF546	zinc finger protein 546	Coding
TC0800011597.hg.1	6.8	8.15	-2.55	4.24e-05	0.0025	EXT1	Jeck2013 ALT_ACCEPTOR, ALT_DONOR, coding, INTERNAL, intronic best transcript NM_000127; Transcript Identified by AceView	NonCoding
TC0200009626.hg.1	4.84	3.86	1.97	4.15e-05	0.0025	LYPD6	LY6/PLAUR domain containing 6	Multiple_Complex
TC1600008038.hg.1	8.51	7.4	2.15	4.22e-05	0.0025	SETD6	SET domain containing 6	Multiple_Complex
TC1700010564.hg.1	4.88	3.94	1.92	4.22e-05	0.0025	STAC2	SH3 and cysteine rich domain 2	Multiple_Complex
TC1100007866.hg.1	9.49	8.53	1.94	4.17e-05	0.0025	UQCC3	ubiquinol-cytochrome c reductase complex assembly factor 3	Multiple_Complex
TC0200012971.hg.1	5.17	4.06	2.16	4.37e-05	0.0026	ANXA4	Salzman2013 ANTISENSE, coding, INTERNAL, intronic best transcript NM_001153	NonCoding
TC2000007341.hg.1	12.06	11.16	1.86	4.37e-05	0.0026	FAM83D	family with sequence similarity 83, member D	Multiple_Complex
TC1100007408.hg.1	4.64	3.77	1.82	4.45e-05	0.0026	PRDM11	PR domain containing 11	Multiple_Complex
TC0100014275.hg.1	5.67	4.68	1.98	4.43e-05	0.0026	TTC22	tetratricopeptide repeat domain 22	Multiple_Complex
TC0X00008207.hg.1	4.07	5.05	-1.96	4.66e-05	0.0027	AGTR2	angiotensin II receptor, type 2	Multiple_Complex
TC1900010360.hg.1	9.28	8.62	1.58	4.61e-05	0.0027	ANKRD27	ankyrin repeat domain 27 (VPS9 domain)	Multiple_Complex
TC0800009856.hg.1	6.93	5.35	3.01	4.75e-05	0.0027	EGR3	early growth response 3	Multiple_Complex
TC1600009362.hg.1	11.86	11.14	1.65	4.53e-05	0.0027	EMP2	epithelial membrane protein 2	Multiple_Complex
TC1500010724.hg.1	8.61	7.78	1.79	4.74e-05	0.0027	GANC	glucosidase, alpha; neutral C	Multiple_Complex
TC1700009194.hg.1	4.97	4.08	1.85	4.69e-05	0.0027	GCGR	glucagon receptor	Multiple_Complex
TC1700012468.hg.1	13.56	12.81	1.69	4.65e-05	0.0027	HN1	hematological and neurological expressed 1	Multiple_Complex
TC1700008102.hg.1	8.84	9.56	-1.64	4.6e-05	0.0027	LRRC37A2	leucine rich repeat containing 37, member A2	Multiple_Complex
TC2200007523.hg.1	5.94	5.11	1.78	4.71e-05	0.0027	SERHL	serine hydrolase-like (pseudogene)	Multiple_Complex
TC1200007833.hg.1	6.73	7.54	-1.76	4.6e-05	0.0027	SLC39A5	solute carrier family 39 (zinc transporter), member 5	Multiple_Complex
TC0100009204.hg.1	9.54	8.65	1.85	4.52e-05	0.0027	TRMT13	tRNA methyltransferase 13 homolog (S. cerevisiae)	Multiple_Complex
TC1500009002.hg.1	5.84	4.85	1.99	5.02e-05	0.0028	ACTC1	actin, alpha, cardiac muscle 1	Multiple_Complex
TC0600007012.hg.1	10.65	8.51	4.42	4.99e-05	0.0028	CD83	CD83 molecule	Multiple_Complex
TC1000010651.hg.1	7.67	6.81	1.82	4.82e-05	0.0028	CSTF2T	cleavage stimulation factor, 3 pre-RNA, subunit 2, tau variant	Coding
TC1000009164.hg.1	4.68	3.43	2.38	4.96e-05	0.0028	FAM24A	family with sequence similarity 24, member A	Coding
TSUnmapped00000211.hg.1	7.74	6.73	2.01	4.96e-05	0.0028	SERTAD4	SERTA domain containing 4	NonCoding
TC1000007056.hg.1	6.54	5.88	1.58	4.87e-05	0.0028	THNSL1	threonine synthase-like 1	Multiple_Complex
TC1500007804.hg.1	8.1	7.05	2.07	5.2e-05	0.0029	BBS4	Bardet-Biedl syndrome 4	Multiple_Complex
TC1700009677.hg.1	5.95	4.98	1.97	5.06e-05	0.0029	BORCS6	BLOC-1 related complex subunit 6	Multiple_Complex
TC1400010705.hg.1	6.56	5.47	2.14	5.22e-05	0.0029	C14orf80	chromosome 14 open reading frame 80	Multiple_Complex
TC1700007230.hg.1	4.31	5.06	-1.68	5.25e-05	0.0029	CDRT15L2	CMT1A duplicated region transcript 15-like 2	Coding
TC1200010023.hg.1	5.29	4.68	1.54	5.44e-05	0.0029	ERP27	endoplasmic reticulum protein 27	Multiple_Complex
TC2200009310.hg.1	8.19	7.24	1.93	5.18e-05	0.0029	GAB4	GRB2-associated binding protein family, member 4	Multiple_Complex
TC1100013119.hg.1	5.76	5.11	1.56	5.31e-05	0.0029	IFITM5	interferon induced transmembrane protein 5	Coding
TC0300012569.hg.1	4.7	3.78	1.89	5.39e-05	0.0029	NME9	NME/NM23 family member 9	Multiple_Complex
TC1100007585.hg.1	4.72	4.1	1.54	5.44e-05	0.0029	OR4A15	olfactory receptor, family 4, subfamily A, member 15	Coding
TC1200007890.hg.1	8.38	7.74	1.57	5.07e-05	0.0029	PIP4K2C	phosphatidylinositol-5-phosphate 4-kinase, type II, gamma	Multiple_Complex
TC1700009758.hg.1	4.62	3.93	1.62	5.44e-05	0.0029	PIRT	phosphoinositide-interacting regulator of transient receptor potential channels	Multiple_Complex
TC1200012258.hg.1	5.28	4.33	1.94	5.44e-05	0.0029	PITPNM2	phosphatidylinositol transfer protein, membrane-associated 2	Multiple_Complex
TC0700008073.hg.1	9.46	8.61	1.8	5.3e-05	0.0029	POR	P450 (cytochrome) oxidoreductase; microRNA 4651	Multiple_Complex
TC1100008264.hg.1	7.16	6.5	1.58	5.32e-05	0.0029	PPFIA1	protein tyrosine phosphatase, receptor type, f polypeptide (PTPRF), interacting protein (liprin), alpha 1	Multiple_Complex
TC0200008811.hg.1	7.33	6.36	1.96	5.14e-05	0.0029	SH3RF3	SH3 domain containing ring finger 3	Multiple_Complex
TC1400009563.hg.1	4.9	4.07	1.78	5.12e-05	0.0029	SLC10A1	solute carrier family 10 (sodium/bile acid cotransporter), member 1	Coding
TC1200012111.hg.1	8.57	9.93	-2.56	5.2e-05	0.0029	TAOK3	TAO kinase 3	Multiple_Complex
TC1100013160.hg.1	8.04	6.87	2.25	5.86e-05	0.003	C11orf91	chromosome 11 open reading frame 91	Multiple_Complex
TC0800010802.hg.1	4.44	5.47	-2.04	5.59e-05	0.003	C8orf89	chromosome 8 open reading frame 89	Multiple_Complex
TC1600011300.hg.1	5.97	4.98	1.98	5.52e-05	0.003	CENPBD1	CENPB DNA-binding domain containing 1	Multiple_Complex
TC1200012149.hg.1	8.39	7.68	1.64	5.56e-05	0.003	GCN1	GCN1 eIF2 alpha kinase activator homolog; microRNA 4498	Multiple_Complex
TC0200016354.hg.1	5.74	4.74	1.99	5.92e-05	0.003	HDLBP	Transcript Identified by AceView, Entrez Gene ID(s) 3069	Unassigned
TC0600011145.hg.1	13.73	12.36	2.58	5.74e-05	0.003	HIST1H4H	histone cluster 1, H4h	Coding
TC0600007616.hg.1	10.13	9.36	1.71	5.57e-05	0.003	HSPA1B	heat shock 70kDa protein 1B; heat shock 70kDa protein 1A	Coding
TC0600011859.hg.1	10.1	9.05	2.07	5.8e-05	0.003	MRPL2	mitochondrial ribosomal protein L2	Multiple_Complex
TC0M00006440.hg.1	14.75	15.39	-1.55	5.84e-05	0.003	ND3	NADH dehydrogenase, subunit 3 (complex I)	Multiple_Complex
TSUnmapped00000072.hg.1	3.92	5.2	-2.42	5.85e-05	0.003	NDUFA10	NADH dehydrogenase (ubiquinone) 1 alpha subcomplex, 10, 42kDa	Coding
TC0100015931.hg.1	7.85	7.13	1.64	5.59e-05	0.003	PMVK	phosphomevalonate kinase	Multiple_Complex
TC0200013311.hg.1	4.63	3.66	1.95	5.48e-05	0.003	REEP1	receptor accessory protein 1	Multiple_Complex
TC0200016545.hg.1	3.9	4.86	-1.94	5.62e-05	0.003	RIF1	replication timing regulatory factor 1	NonCoding
TC1800007220.hg.1	4.64	3.86	1.72	5.76e-05	0.003	RNF165	ring finger protein 165	Multiple_Complex
TC1000011548.hg.1	5.43	4.54	1.85	5.77e-05	0.003	RRP12	Zhang2013 ALT_ACCEPTOR, ALT_DONOR, coding, INTERNAL, intronic best transcript NM_015179	NonCoding
TC1800007543.hg.1	3.82	3.2	1.54	5.82e-05	0.003	SERPINB5	serpin peptidase inhibitor, clade B (ovalbumin), member 5	Multiple_Complex
TC0X00011206.hg.1	9.12	8.42	1.62	5.87e-05	0.003	SLC10A3	solute carrier family 10, member 3	Coding
TC2000008037.hg.1	8.51	7.53	1.97	5.93e-05	0.003	SLC17A9	solute carrier family 17 (vesicular nucleotide transporter), member 9	Multiple_Complex
TC1400006890.hg.1	9.96	8.92	2.06	5.59e-05	0.003	SRP54	signal recognition particle 54kDa	Multiple_Complex
TC0200010012.hg.1	4.74	4.02	1.64	6.3e-05	0.0031	AC010894.3	novel transcript; Transcript Identified by AceView, Entrez Gene ID(s) 79634	Multiple_Complex
TC0500008656.hg.1	6.78	5.91	1.83	6.06e-05	0.0031	AFF4	Memczak2013 ANTISENSE, CDS, coding, INTERNAL best transcript NM_014423	NonCoding
TC1500010862.hg.1	5.33	4.34	1.99	6.05e-05	0.0031	ELL3	elongation factor RNA polymerase II-like 3	Multiple_Complex
TC1500008995.hg.1	10.13	9.4	1.65	6.17e-05	0.0031	GOLGA8B	golgin A8 family, member B	Multiple_Complex
TC1100012513.hg.1	11.16	10.41	1.69	6.28e-05	0.0031	H2AFX	H2A histone family, member X	Coding
TC0400008861.hg.1	5.39	4.74	1.56	6.06e-05	0.0031	IL15	interleukin 15	Multiple_Complex
TC1400010698.hg.1	5.11	4.21	1.87	6.03e-05	0.0031	INF2	inverted formin, FH2 and WH2 domain containing	Multiple_Complex
TC1200006773.hg.1	4.48	3.69	1.73	6.11e-05	0.0031	KLRF1	killer cell lectin-like receptor subfamily F, member 1	Multiple_Complex
TC1100009745.hg.1	8.86	8.23	1.54	6.08e-05	0.0031	KRTAP5-1	keratin associated protein 5-1	Coding
TC0900009167.hg.1	5.26	4.44	1.77	6.04e-05	0.0031	OBP2A	odorant binding protein 2A	Multiple_Complex
TC0500013280.hg.1	4.47	3.67	1.74	6.22e-05	0.0031	ZDHHC11B	zinc finger, DHHC-type containing 11B	Multiple_Complex
TC0100008334.hg.1	7.57	6.58	1.98	6.24e-05	0.0031	ZYG11A	zyg-11 family member A, cell cycle regulator	Multiple_Complex
TC1900010701.hg.1	9.7	8.84	1.82	6.65e-05	0.0032	C19orf47	chromosome 19 open reading frame 47	Multiple_Complex
TC1400010623.hg.1	9.41	8.39	2.03	6.86e-05	0.0032	CHURC1-FNTB	CHURC1-FNTB readthrough	Coding
TC22_KI270734v1_random00006434.hg.1	5.57	4.79	1.71	6.64e-05	0.0032	DGCR6	Homo sapiens DiGeorge syndrome critical region gene 6 (DGCR6), mRNA.; protein DGCR6; Homo sapiens DiGeorge syndrome critical region gene 6, mRNA (cDNA clone MGC:54086 IMAGE:5229172), complete cds.; Protein DGCR6 [Source:UniProtKB/Swiss-Prot;Acc:Q14129]	Coding
TC0100013038.hg.1	6.9	7.57	-1.59	6.52e-05	0.0032	FBXO42	F-box protein 42	Multiple_Complex
TC0900009054.hg.1	5.41	6.17	-1.69	6.61e-05	0.0032	GTF3C5	Zhang2013 ALT_ACCEPTOR, ALT_DONOR, coding, INTERNAL, intronic best transcript NM_001122823	NonCoding
TC1100012949.hg.1	14.56	15.5	-1.92	6.81e-05	0.0032	IFITM1	interferon induced transmembrane protein 1	Multiple_Complex
TC1900010009.hg.1	8	6.87	2.19	6.69e-05	0.0032	JUND	jun D proto-oncogene	Coding
TC0600014189.hg.1	11.5	10.61	1.86	6.55e-05	0.0032	LTV1	LTV1 ribosome biogenesis factor	Multiple_Complex
TC1700012193.hg.1	10.39	9.66	1.65	6.49e-05	0.0032	NDEL1	nudE neurodevelopment protein 1-like 1	Multiple_Complex
TC0X00007261.hg.1	10.25	10.95	-1.63	6.8e-05	0.0032	NUDT10	nudix hydrolase 10	Coding
TC1100013035.hg.1	4.47	5.33	-1.82	6.81e-05	0.0032	PPP2R5B	protein phosphatase 2, regulatory subunit B, beta	NonCoding
TC1900006492.hg.1	5.21	3.99	2.32	6.46e-05	0.0032	PRTN3	proteinase 3	Multiple_Complex
TC1900011853.hg.1	4.73	4.11	1.53	6.9e-05	0.0032	RFX2	regulatory factor X, 2 (influences HLA class II expression)	Multiple_Complex
TC2000007516.hg.1	4.44	5.12	-1.6	6.44e-05	0.0032	SLC12A5	solute carrier family 12 (potassium/chloride transporter), member 5	Multiple_Complex
TC0700009130.hg.1	5.27	4.54	1.66	6.84e-05	0.0032	SSMEM1	serine-rich single-pass membrane protein 1	Coding
TC1500007753.hg.1	4.36	3.57	1.73	6.55e-05	0.0032	THSD4	Transcript Identified by AceView, Entrez Gene ID(s) 79875	Unassigned
TC0600012871.hg.1	8.32	7.68	1.56	6.67e-05	0.0032	TRAF3IP2	TRAF3 interacting protein 2	Multiple_Complex
TC1200007559.hg.1	7.5	6.1	2.63	6.9e-05	0.0032	TROAP	trophinin associated protein	Multiple_Complex
TC1900011389.hg.1	3.38	4.09	-1.63	6.46e-05	0.0032	VSTM1	V-set and transmembrane domain containing 1	Multiple_Complex
TC2000008253.hg.1	5.13	4.23	1.86	6.98e-05	0.0033	ADRA1D	adrenoceptor alpha 1D	Multiple_Complex
TC0500007193.hg.1	10.03	9.02	2.01	7.12e-05	0.0033	EGFLAM	EGF-like, fibronectin type III and laminin G domains	Multiple_Complex
TC1400009912.hg.1	8.04	7.11	1.9	7.07e-05	0.0033	GALC	galactosylceramidase	Multiple_Complex
TC2200009360.hg.1	6.16	4.6	2.95	7.16e-05	0.0033	HDAC10	histone deacetylase 10	Multiple_Complex
TC0X00009867.hg.1	5.33	6.27	-1.92	7.12e-05	0.0033	SPIN4	spindlin family, member 4	Coding
TC1600007806.hg.1	9.18	8.42	1.69	7.38e-05	0.0034	HEATR3	HEAT repeat containing 3	Multiple_Complex
TC1000012579.hg.1	5.24	4.37	1.84	7.41e-05	0.0034	SLIT1	slit guidance ligand 1; ARHGAP19-SLIT1 readthrough (NMD candidate)	Multiple_Complex
TC0700009079.hg.1	4.68	4	1.59	7.39e-05	0.0034	TSPAN33	tetraspanin 33	Multiple_Complex
TC1700012158.hg.1	4.8	4.18	1.54	7.61e-05	0.0035	B3GNTL1	UDP-GlcNAc:betaGal beta-1,3-N-acetylglucosaminyltransferase-like 1	Multiple_Complex
TC0300011314.hg.1	8.25	7.34	1.88	7.62e-05	0.0035	C3orf67	chromosome 3 open reading frame 67	Multiple_Complex
TC0100011320.hg.1	5.52	4.5	2.02	7.55e-05	0.0035	CNTN2	contactin 2 (axonal)	Multiple_Complex
TC0X00006856.hg.1	4.32	5.17	-1.81	7.9e-05	0.0035	DCAF8L2	DDB1 and CUL4 associated factor 8-like 2	Multiple_Complex
TC0900012290.hg.1	4.51	3.86	1.57	7.78e-05	0.0035	FUT7	fucosyltransferase 7 (alpha (1,3) fucosyltransferase)	Coding
TC0600011127.hg.1	9.85	8.94	1.88	7.89e-05	0.0035	HIST1H1C	histone cluster 1, H1c	Multiple_Complex
TC1700012413.hg.1	6.99	8.35	-2.57	7.98e-05	0.0035	KRT34	keratin 34, type I	Multiple_Complex
TC1500010891.hg.1	6.23	5.5	1.65	7.61e-05	0.0035	MAN2C1	mannosidase, alpha, class 2C, member 1	NonCoding
TC0300012252.hg.1	8.66	7.73	1.91	7.63e-05	0.0035	SNX4	sorting nexin 4	Multiple_Complex
TC1600011450.hg.1	6.55	5.74	1.75	7.59e-05	0.0035	SPIRE2	spire-type actin nucleation factor 2	Multiple_Complex
TC0300012282.hg.1	5.42	4.7	1.65	7.67e-05	0.0035	UROC1	urocanate hydratase 1	Coding
TC1600009182.hg.1	6.18	4.93	2.39	7.84e-05	0.0035	ZNF200	zinc finger protein 200	Multiple_Complex
TC1000008099.hg.1	5.06	4.21	1.8	8.16e-05	0.0036	C10orf11	chromosome 10 open reading frame 11	Multiple_Complex
TC0200006788.hg.1	11.05	10	2.07	8.18e-05	0.0036	DDX1	DEAD (Asp-Glu-Ala-Asp) box helicase 1	Multiple_Complex
TC0200010567.hg.1	14.3	13.7	1.51	8.02e-05	0.0036	EEF1B2	eukaryotic translation elongation factor 1 beta 2; small nucleolar RNA, H/ACA box 41	Multiple_Complex
TC0900007640.hg.1	4.59	3.74	1.79	8.13e-05	0.0036	FOXB2	forkhead box B2	Coding
TC1800007969.hg.1	5.55	4.92	1.55	8.22e-05	0.0036	L3MBTL4	l(3)mbt-like 4 (Drosophila)	Multiple_Complex
TC1200010221.hg.1	4.86	4.2	1.58	8.08e-05	0.0036	MANSC4	MANSC domain containing 4	Coding
TC1600006664.hg.1	8.34	7.63	1.63	8.07e-05	0.0036	ZNF205	zinc finger protein 205	Multiple_Complex
TC1200010983.hg.1	4.67	4.04	1.54	8.48e-05	0.0037	AVIL	advillin	Multiple_Complex
TC0100014321.hg.1	4.49	5.38	-1.85	8.43e-05	0.0037	C1orf168	chromosome 1 open reading frame 168	Multiple_Complex
TC0600010040.hg.1	3.96	4.71	-1.68	8.49e-05	0.0037	FNDC1	fibronectin type III domain containing 1	Multiple_Complex
TC1900008056.hg.1	7.8	7.06	1.66	8.54e-05	0.0037	MED29	mediator complex subunit 29	Multiple_Complex
TC0500009623.hg.1	5.58	4.46	2.16	8.65e-05	0.0037	PRR7	proline rich 7 (synaptic)	Coding
TC0200016544.hg.1	5.5	6.49	-1.98	8.44e-05	0.0037	RIF1	replication timing regulatory factor 1	NonCoding
TC1200012270.hg.1	7.84	7.02	1.77	8.36e-05	0.0037	RILPL2	Rab interacting lysosomal protein-like 2	Multiple_Complex
TC0100012099.hg.1	7.57	6.89	1.61	9.09e-05	0.0038	ACTN2	actinin, alpha 2	Multiple_Complex
TC0500007780.hg.1	9.96	10.62	-1.58	9.09e-05	0.0038	ARHGEF28	Rho guanine nucleotide exchange factor 28	Multiple_Complex
TC0800009486.hg.1	4.77	4.09	1.6	9e-05	0.0038	DEFB107A	defensin, beta 107A; defensin, beta 107B	Coding
TC1500010717.hg.1	4.51	5.15	-1.57	8.89e-05	0.0038	DISP2	dispatched homolog 2 (Drosophila)	Multiple_Complex
TC0800006927.hg.1	5.3	4.7	1.52	9.08e-05	0.0038	LPL	lipoprotein lipase	Multiple_Complex
TC0300009224.hg.1	4.04	4.74	-1.62	9.07e-05	0.0038	P2RY1	purinergic receptor P2Y, G-protein coupled, 1	Multiple_Complex
TC1200011246.hg.1	5.45	4.55	1.86	8.76e-05	0.0038	PTPRR	protein tyrosine phosphatase, receptor type, R	Multiple_Complex
TC0100015332.hg.1	7.58	8.17	-1.51	8.8e-05	0.0038	RSBN1	round spermatid basic protein 1	Multiple_Complex
TC0100016027.hg.1	5.27	4.56	1.63	9.19e-05	0.0039	ARHGEF11	Rho guanine nucleotide exchange factor 11	Multiple_Complex
TC0100013611.hg.1	8.2	7.37	1.77	9.15e-05	0.0039	BSDC1	BSD domain containing 1	Multiple_Complex
TC1700012025.hg.1	8.94	8.06	1.84	9.42e-05	0.0039	CEP131	centrosomal protein 131kDa	Multiple_Complex
TC0300007472.hg.1	6.3	5.62	1.6	9.24e-05	0.0039	GLYCTK	glycerate kinase	Multiple_Complex
TC1700010644.hg.1	4.91	4.09	1.77	9.48e-05	0.0039	KRTAP3-3	keratin associated protein 3-3	Coding
TC0200008614.hg.1	3.62	4.38	-1.69	9.17e-05	0.0039	NMS	neuromedin S	Coding
TC1600010007.hg.1	3.64	4.27	-1.55	9.28e-05	0.0039	PRSS36	protease, serine 36	Multiple_Complex
TC1100010023.hg.1	4.42	3.65	1.71	9.21e-05	0.0039	RIC3	RIC3 acetylcholine receptor chaperone	Multiple_Complex
TC0300013405.hg.1	6.28	5.54	1.67	9.81e-05	0.004	C3orf70	chromosome 3 open reading frame 70	Coding
TC0800006989.hg.1	9.98	9.06	1.89	9.87e-05	0.004	CCAR2	cell cycle and apoptosis regulator 2	Multiple_Complex
TC0300008183.hg.1	5.18	4.23	1.93	9.96e-05	0.004	CEP97	Transcript Identified by AceView, Entrez Gene ID(s) 79598	Unassigned
TC1900006504.hg.1	4.91	4.19	1.65	9.86e-05	0.004	GRIN3B	glutamate receptor, ionotropic, N-methyl-D-aspartate 3B	Multiple_Complex
TC0X00007267.hg.1	11.9	10.95	1.93	9.69e-05	0.004	MAGED1	MAGE family member D1	Multiple_Complex
TC0600008912.hg.1	5.72	5.09	1.55	9.93e-05	0.004	PRDM13	PR domain containing 13	Coding
TSUnmapped00000424.hg.1	6.8	8.1	-2.45	9.78e-05	0.004	RPL7A	ribosomal protein L7a	NonCoding
TC1000012583.hg.1	6.27	5.18	2.13	9.6e-05	0.004	RRP12	ribosomal RNA processing 12 homolog	NonCoding
TC1100012509.hg.1	7.93	7.21	1.65	9.67e-05	0.004	SLC37A4	solute carrier family 37 (glucose-6-phosphate transporter), member 4	Multiple_Complex
TC0400006433.hg.1	9.11	8.32	1.72	9.61e-05	0.004	ZNF595	zinc finger protein 595	Multiple_Complex
TC1700007620.hg.1	4.18	3.36	1.77	0.0001	0.0041	CCL4L2	chemokine (C-C motif) ligand 4-like 2; chemokine (C-C motif) ligand 4; chemokine (C-C motif) ligand 4-like 1	Multiple_Complex
TC1300008010.hg.1	9.71	9.08	1.55	0.0001	0.0041	COL4A2	collagen, type IV, alpha 2	Multiple_Complex
TSUnmapped00000382.hg.1	4.54	5.14	-1.52	0.0001	0.0041	DGKD	diacylglycerol kinase, delta 130kDa	NonCoding
TC2200007204.hg.1	8.05	9.56	-2.84	0.0001	0.0041	HMOX1	heme oxygenase 1	Multiple_Complex
TC1200007567.hg.1	6.32	5.49	1.78	0.0001	0.0041	KCNH3	potassium channel, voltage gated eag related subfamily H, member 3	Multiple_Complex
TC0900010900.hg.1	4.36	3.64	1.65	0.0001	0.0041	LINC00092	long intergenic non-protein coding RNA 92	NonCoding
TC0600014240.hg.1	4.36	5.13	-1.71	0.0001	0.0041	LOC100130357	uncharacterized LOC100130357; novel transcript, antisense to PHACTR1	Multiple_Complex
TC1500007985.hg.1	7.01	6.03	1.97	0.0001	0.0041	LOC646938	TBC1 domain family, member 2B pseudogene; Transcript Identified by AceView, Entrez Gene ID(s) 646938	Multiple_Complex
TC0200016770.hg.1	4.23	3.51	1.64	0.0001	0.0041	MIR6809	microRNA 6809; tensin 1	Multiple_Complex
TC2100007208.hg.1	5.96	6.91	-1.93	0.0001	0.0041	MX1	MX dynamin-like GTPase 1	Multiple_Complex
TC0100007333.hg.1	11.79	10.92	1.82	0.0001	0.0041	PITHD1	PITH (C-terminal proteasome-interacting domain of thioredoxin-like) domain containing 1	Multiple_Complex
TC1700011002.hg.1	4.72	3.9	1.76	0.0001	0.0041	PRAC1	prostate cancer susceptibility candidate 1	Coding
TC1200007820.hg.1	10.43	9.71	1.65	0.0001	0.0041	RAB5B	RAB5B, member RAS oncogene family	Multiple_Complex
TC1100007863.hg.1	5.29	4.41	1.84	0.0001	0.0041	ROM1	retinal outer segment membrane protein 1	Multiple_Complex
TC0200014814.hg.1	4.6	5.64	-2.06	0.0001	0.0041	SCN1A	sodium channel, voltage gated, type I alpha subunit	Multiple_Complex
TC1100008025.hg.1	8.39	7.7	1.61	0.0001	0.0041	SCYL1	SCY1-like, kinase-like 1	Multiple_Complex
TC1700010982.hg.1	4.7	4.06	1.56	0.0001	0.0041	SKAP1	src kinase associated phosphoprotein 1	Multiple_Complex
TC1300007074.hg.1	4.65	3.8	1.81	0.0001	0.0041	SPERT	spermatid associated	Coding
TC0300012112.hg.1	7.56	6.85	1.63	0.0001	0.0042	B4GALT4	UDP-Gal:betaGlcNAc beta 1,4- galactosyltransferase, polypeptide 4	Multiple_Complex
TC1100012162.hg.1	4.69	4	1.62	0.0001	0.0042	CASP12	caspase 12 (gene/pseudogene)	Multiple_Complex
TC1400008036.hg.1	3.9	4.73	-1.78	0.0001	0.0042	COX8C	cytochrome c oxidase subunit VIIIC	Coding
TC0X00008526.hg.1	9.43	8.58	1.8	0.0001	0.0042	FHL1	four and a half LIM domains 1	Multiple_Complex
TC1200007801.hg.1	5.28	4.31	1.95	0.0001	0.0042	OR10P1	olfactory receptor, family 10, subfamily P, member 1	Coding
TC0300007073.hg.1	4.64	3.79	1.8	0.0001	0.0042	SLC22A13	solute carrier family 22 (organic anion/urate transporter), member 13	Multiple_Complex
TC1700007116.hg.1	6.97	8	-2.05	0.0001	0.0042	SMCR8	Smith-Magenis syndrome chromosome region, candidate 8	Multiple_Complex
TC0200012129.hg.1	8.41	7.52	1.85	0.0001	0.0042	TRMT61B	tRNA methyltransferase 61B	Multiple_Complex
TC2000007506.hg.1	5.29	4.34	1.93	0.0001	0.0042	ZSWIM3	zinc finger, SWIM-type containing 3	Multiple_Complex
TC0200012760.hg.1	5.67	4.96	1.64	0.0001	0.0043	AC018462.2	Salzman2013 ANTISENSE, coding, INTERNAL, intronic, OVERLAPTX best transcript NM_152516; novel transcript	NonCoding
TC1900008513.hg.1	4.92	4.27	1.57	0.0001	0.0043	CGB2	chorionic gonadotropin, beta polypeptide 2	Coding
TC0900012199.hg.1	4.84	4.22	1.54	0.0001	0.0043	GRIN1	glutamate receptor, ionotropic, N-methyl D-aspartate 1	Multiple_Complex
TC0300008594.hg.1	4.72	3.59	2.2	0.0001	0.0043	KALRN	kalirin, RhoGEF kinase	Multiple_Complex
TC1000009742.hg.1	9.78	8.97	1.75	0.0001	0.0043	KIN	Kin17 DNA and RNA binding protein	Multiple_Complex
TC0600009851.hg.1	11.7	11.05	1.57	0.0001	0.0043	MTHFD1L	methylenetetrahydrofolate dehydrogenase (NADP+ dependent) 1-like	Multiple_Complex
TC1500006822.hg.1	5.25	4.57	1.6	0.0001	0.0043	NUTM1	NUT midline carcinoma, family member 1	Coding
TC1400006571.hg.1	5.08	5.69	-1.53	0.0001	0.0043	OR4E2	olfactory receptor, family 4, subfamily E, member 2	Coding
TC0900007994.hg.1	8.1	7.13	1.96	0.0001	0.0043	PHF2	PHD finger protein 2	Multiple_Complex
TC0X00007587.hg.1	12.55	11.93	1.54	0.0001	0.0043	PIN4	peptidylprolyl cis/trans isomerase, NIMA-interacting 4	Multiple_Complex
TC0100015947.hg.1	11.95	13.44	-2.82	0.0001	0.0043	THBS3	Salzman2013 ALT_ACCEPTOR, ALT_DONOR, coding, INTERNAL, intronic best transcript NM_007112	NonCoding
TSUnmapped00000182.hg.1	4.94	4.29	1.57	0.0001	0.0043	ZKSCAN7	zinc finger with KRAB and SCAN domains 7	Coding
TC0500013374.hg.1	5.07	3.9	2.26	0.0001	0.0044	APBB3	amyloid beta (A4) precursor protein-binding, family B, member 3; microRNA 6831	Multiple_Complex
TC1700006643.hg.1	4.6	5.27	-1.59	0.0001	0.0044	GLTPD2	glycolipid transfer protein domain containing 2	Coding
TC0500009061.hg.1	5.46	6.11	-1.56	0.0001	0.0044	PCYOX1L	prenylcysteine oxidase 1 like	Multiple_Complex
TSUnmapped00000819.hg.1	10.34	9.69	1.58	0.0001	0.0044	PCYT1A	phosphate cytidylyltransferase 1, choline, alpha	Coding
TC1200012110.hg.1	7.77	6.89	1.84	0.0001	0.0044	PEBP1	Memczak2013 ANTISENSE, coding, INTERNAL, UTR3 best transcript NM_002567	NonCoding
TC0X00011237.hg.1	4.37	3.78	1.51	0.0001	0.0044	RAB39B	RAB39B, member RAS oncogene family	Coding
TC1200008731.hg.1	5.83	5.08	1.69	0.0001	0.0044	RFX4	regulatory factor X, 4 (influences HLA class II expression)	Multiple_Complex
TC0800012247.hg.1	6.12	5.25	1.84	0.0001	0.0044	ZNF16	zinc finger protein 16	Multiple_Complex
TC0X00008760.hg.1	4.72	3.92	1.74	0.0001	0.0044	ZNF185	zinc finger protein 185 (LIM domain)	Multiple_Complex
TC1000012516.hg.1	5.36	4.77	1.5	0.0001	0.0045	AKR1C2	aldo-keto reductase family 1, member C2	Multiple_Complex
TC1900011740.hg.1	3.68	4.28	-1.52	0.0001	0.0045	CEACAM21	carcinoembryonic antigen-related cell adhesion molecule 21	Multiple_Complex
TC1200012143.hg.1	9.12	8.47	1.57	0.0001	0.0045	CIT	citron rho-interacting serine/threonine kinase; microRNA 1178	Multiple_Complex
TC1700007757.hg.1	4.52	3.74	1.71	0.0001	0.0045	GRB7	growth factor receptor bound protein 7	Multiple_Complex
TC0100015707.hg.1	13.5	12.36	2.21	0.0001	0.0045	HIST2H4A	histone cluster 2, H4a; histone cluster 2, H4b	Multiple_Complex
TC0100011454.hg.1	5.09	4.09	2.01	0.0001	0.0045	HSD11B1	hydroxysteroid (11-beta) dehydrogenase 1	Multiple_Complex
TC0900009892.hg.1	6.67	5.92	1.68	0.0001	0.0045	KIF24	kinesin family member 24	Multiple_Complex
TC1000011469.hg.1	9.43	8.45	1.97	0.0001	0.0045	NOC3L	NOC3-like DNA replication regulator	Multiple_Complex
TC0400008785.hg.1	10.12	9.04	2.12	0.0001	0.0045	NOCT	nocturnin	Multiple_Complex
TC0300014039.hg.1	4.04	3.38	1.57	0.0001	0.0045	TXNRD3	thioredoxin reductase 3	Multiple_Complex
TC1100008881.hg.1	7.78	7.01	1.71	0.0001	0.0046	ARHGAP42	Rho GTPase activating protein 42	Multiple_Complex
TC1100013184.hg.1	10.34	9.29	2.07	0.0001	0.0046	CDCA5	cell division cycle associated 5	Multiple_Complex
TC1500009353.hg.1	8.84	7.77	2.1	0.0001	0.0046	CEP152	centrosomal protein 152kDa	Multiple_Complex
TC0900008504.hg.1	6.06	6.87	-1.75	0.0001	0.0046	COL27A1	collagen, type XXVII, alpha 1	Multiple_Complex
TC0600014293.hg.1	4.54	3.64	1.87	0.0001	0.0046	CRIP3	cysteine-rich protein 3	Multiple_Complex
TC0800006604.hg.1	4.15	3.35	1.74	0.0001	0.0046	DEFB107B	defensin, beta 107B; defensin, beta 107A	Coding
TC0500010865.hg.1	6.44	5.84	1.51	0.0001	0.0046	DEPDC1B	DEP domain containing 1B	Multiple_Complex
TC1200006686.hg.1	5.1	4.19	1.88	0.0001	0.0046	DPPA3	developmental pluripotency associated 3	Coding
TSUnmapped00000456.hg.1	5.15	6.36	-2.31	0.0001	0.0046	FBL	fibrillarin	NonCoding
TC2000009186.hg.1	8.29	7.55	1.66	0.0001	0.0046	FITM2	fat storage-inducing transmembrane protein 2	Coding
TC1700009113.hg.1	6	5.34	1.58	0.0001	0.0046	GAA	glucosidase, alpha; acid	Multiple_Complex
TC1100009097.hg.1	4.05	4.87	-1.76	0.0001	0.0046	HTR3B	5-hydroxytryptamine (serotonin) receptor 3B, ionotropic	Coding
TC1500010720.hg.1	7	6.16	1.79	0.0001	0.0046	IVD	isovaleryl-CoA dehydrogenase	Multiple_Complex
TC0500013222.hg.1	4.03	4.74	-1.63	0.0001	0.0046	LOC100505841	zinc finger protein 474-like	Multiple_Complex
TC1700009333.hg.1	5.69	4.91	1.72	0.0001	0.0046	NXN	nucleoredoxin	Multiple_Complex
TC0300007479.hg.1	5.59	4.7	1.86	0.0001	0.0046	PHF7	PHD finger protein 7	Multiple_Complex
TC1100007943.hg.1	9.22	8.41	1.74	0.0001	0.0046	PLCB3	phospholipase C, beta 3 (phosphatidylinositol-specific)	Multiple_Complex
TC1600011377.hg.1	4.3	3.6	1.62	0.0001	0.0046	PRRT2	proline-rich transmembrane protein 2	Multiple_Complex
TC1800006786.hg.1	9	9.76	-1.69	0.0001	0.0046	RNMT	RNA (guanine-7-) methyltransferase	Multiple_Complex
TC0X00007504.hg.1	5.78	5.16	1.54	0.0001	0.0046	STARD8	StAR-related lipid transfer domain containing 8	Multiple_Complex
TC0200010839.hg.1	5.16	4.44	1.65	0.0001	0.0046	TUBA4B	tubulin, alpha 4b	Multiple_Complex
TC0600014292.hg.1	10.37	9.71	1.58	0.0001	0.0047	OARD1	O-acyl-ADP-ribose deacylase 1	Multiple_Complex
TC0500007365.hg.1	6.27	5.1	2.24	0.0001	0.0047	PELO	pelota homolog (Drosophila); integrin alpha 1	Multiple_Complex
TC1200012068.hg.1	9.91	8.9	2.02	0.0001	0.0048	C12orf49	chromosome 12 open reading frame 49	Multiple_Complex
TC0500009378.hg.1	4.84	4.03	1.75	0.0001	0.0048	DOCK2	dedicator of cytokinesis 2	Multiple_Complex
TC1500008225.hg.1	12.1	11.1	2	0.0001	0.0048	MRPS11	mitochondrial ribosomal protein S11	Multiple_Complex
TC0300008488.hg.1	4.94	4.12	1.76	0.0001	0.0048	NR1I2	nuclear receptor subfamily 1, group I, member 2	Multiple_Complex
TC1600011463.hg.1	7.78	8.37	-1.51	0.0001	0.0048	PGP	phosphoglycolate phosphatase	Coding
TC2000007337.hg.1	5.95	6.65	-1.62	0.0001	0.0048	PPP1R16B	Transcript Identified by AceView, Entrez Gene ID(s) 26051	Unassigned
TC1200007561.hg.1	11.15	10.45	1.63	0.0001	0.0048	SPATS2	spermatogenesis associated, serine-rich 2	Multiple_Complex
TC0800012433.hg.1	5.3	4.51	1.73	0.0001	0.0048	TPD52	tumor protein D52	Multiple_Complex
TC1900011884.hg.1	6.15	5.34	1.76	0.0001	0.0048	ZNF443	zinc finger protein 443	Multiple_Complex
TC1900009590.hg.1	8.21	7.5	1.63	0.0001	0.0048	ZNF561	zinc finger protein 561	Multiple_Complex
TC1700010488.hg.1	9.14	8.47	1.58	0.0001	0.0049	ACACA	acetyl-CoA carboxylase alpha	Multiple_Complex
TC1500008537.hg.1	4.87	5.69	-1.75	0.0001	0.0049	ADAMTS17	Memczak2013 ANTISENSE, coding, INTERNAL, intronic best transcript NM_139057	NonCoding
TC2100007039.hg.1	6.98	6.06	1.9	0.0001	0.0049	DOPEY2	dopey family member 2	Multiple_Complex
TC0700011050.hg.1	9.42	8.34	2.11	0.0001	0.0049	FIGNL1	fidgetin-like 1	Multiple_Complex
TC1900008326.hg.1	8.45	7.32	2.19	0.0001	0.0049	FOSB	FBJ murine osteosarcoma viral oncogene homolog B	Multiple_Complex
TC2000009178.hg.1	5.21	4.39	1.76	0.0001	0.0049	JPH2	junctophilin 2	Multiple_Complex
TC1400010044.hg.1	3.51	4.13	-1.54	0.0001	0.0049	SERPINA2	serpin peptidase inhibitor, clade A (alpha-1 antiproteinase, antitrypsin), member 2 (gene/pseudogene)	Multiple_Complex
TC2200009259.hg.1	11.63	10.98	1.57	0.0001	0.0049	SMTN	smoothelin	Multiple_Complex
TC1600007096.hg.1	7.4	6.56	1.79	0.0001	0.0049	TMC7	transmembrane channel like 7	Multiple_Complex
TC1900011880.hg.1	6.76	7.51	-1.68	0.0002	0.0049	ZNF44	zinc finger protein 44	Multiple_Complex
TC2000008915.hg.1	10.68	9.66	2.03	0.0002	0.005	AHCY	adenosylhomocysteinase	Multiple_Complex
TC0400007891.hg.1	3.89	4.6	-1.63	0.0002	0.005	ART3	ADP-ribosyltransferase 3	Multiple_Complex
TC0200011107.hg.1	6.8	7.69	-1.86	0.0002	0.005	EFHD1	EF-hand domain family member D1	Multiple_Complex
TSUnmapped00000112.hg.1	4.89	4.16	1.65	0.0002	0.005	EIF3F	Eukaryotic translation initiation factor 3 subunit F [Source:UniProtKB/Swiss-Prot;Acc:O00303]	Coding
TC1900007300.hg.1	8.97	9.68	-1.63	0.0002	0.005	F2RL3	coagulation factor II (thrombin) receptor-like 3	Multiple_Complex
TC1400010622.hg.1	8.37	7.21	2.24	0.0002	0.005	FNTB	farnesyltransferase, CAAX box, beta	Multiple_Complex
TC2000009736.hg.1	4.73	3.96	1.7	0.0002	0.005	HRH3	histamine receptor H3	Coding
TC1600008991.hg.1	6.13	5.49	1.56	0.0002	0.005	LMF1	lipase maturation factor 1	Multiple_Complex
TC1900009115.hg.1	9.87	9.11	1.69	0.0002	0.005	MED16	mediator complex subunit 16	Multiple_Complex
TC1900007399.hg.1	5.41	6.05	-1.55	0.0002	0.005	TMEM59L	transmembrane protein 59-like	Multiple_Complex
TC1900009442.hg.1	5.88	5.11	1.71	0.0002	0.005	TNFSF14	tumor necrosis factor (ligand) superfamily, member 14	Multiple_Complex
TC0700007984.hg.1	5.92	5.22	1.62	0.0002	0.005	VPS37D	vacuolar protein sorting 37 homolog D (S. cerevisiae)	Multiple_Complex
TC1700011782.hg.1	6.61	7.37	-1.69	0.0002	0.0051	EVPL	envoplakin	Multiple_Complex
TC0X00011245.hg.1	4.02	3.37	1.57	0.0002	0.0051	H2AFB3	H2A histone family, member B3	Coding
TC1400006943.hg.1	7.71	6.74	1.95	0.0002	0.0051	MIPOL1	mirror-image polydactyly 1	Multiple_Complex
TC0X00011411.hg.1	4.07	4.77	-1.62	0.0002	0.0051	PNCK	pregnancy up-regulated nonubiquitous CaM kinase	Multiple_Complex
TC1900009084.hg.1	6.1	5.35	1.68	0.0002	0.0051	SHC2	SHC (Src homology 2 domain containing) transforming protein 2	Multiple_Complex
TC0100008375.hg.1	7.02	5.92	2.14	0.0002	0.0051	TCEANC2	transcription elongation factor A (SII) N-terminal and central domain containing 2; microRNA 4781	Multiple_Complex
TC0300013996.hg.1	7.79	6.8	1.98	0.0002	0.0051	TMEM110-MUSTN1	TMEM110-MUSTN1 readthrough; transmembrane protein 110	Multiple_Complex
TC1700007360.hg.1	9.9	9.02	1.85	0.0002	0.0051	TMEM97	transmembrane protein 97	Coding
TC1900008742.hg.1	4.17	3.45	1.65	0.0002	0.0051	VN1R2	vomeronasal 1 receptor 2	Multiple_Complex
TC0100010543.hg.1	10.77	9.57	2.3	0.0002	0.0052	ATP1B1	ATPase, Na+/K+ transporting, beta 1 polypeptide	Multiple_Complex
TC1500008046.hg.1	5.88	4.74	2.19	0.0002	0.0052	CEMIP	cell migration inducing protein, hyaluronan binding	Multiple_Complex
TC0200014912.hg.1	8.87	8.14	1.67	0.0002	0.0052	DLX2	distal-less homeobox 2	Coding
TC0100008803.hg.1	7.71	8.51	-1.75	0.0002	0.0052	FAM73A	family with sequence similarity 73, member A	Multiple_Complex
TC0700008556.hg.1	11.8	10.79	2.02	0.0002	0.0052	PCOLCE	procollagen C-endopeptidase enhancer	Multiple_Complex
TC1500009181.hg.1	4.27	5.02	-1.67	0.0002	0.0052	PLA2G4F	phospholipase A2, group IVF	Multiple_Complex
TC2200007937.hg.1	3.8	4.52	-1.66	0.0002	0.0052	RIMBP3	RIMS binding protein 3	Multiple_Complex
TC1600011536.hg.1	5.16	4.35	1.76	0.0002	0.0052	SIAH1	siah E3 ubiquitin protein ligase 1	NonCoding
TC1600009580.hg.1	9.57	8.85	1.64	0.0002	0.0052	XYLT1	xylosyltransferase I	Multiple_Complex
TSUnmapped00000504.hg.1	4.56	3.73	1.78	0.0002	0.0052	ZNF197	zinc finger protein 197	Coding
TC1500006816.hg.1	6.4	5.56	1.78	0.0002	0.0053	PGBD4	piggyBac transposable element derived 4	Coding
TC1400009490.hg.1	7.61	6.66	1.93	0.0002	0.0053	PIGH	phosphatidylinositol glycan anchor biosynthesis class H	Multiple_Complex
TC0100018288.hg.1	9	8.37	1.55	0.0002	0.0053	PLEKHO1	pleckstrin homology domain containing, family O member 1	Multiple_Complex
TC1900011787.hg.1	5.79	5.17	1.53	0.0002	0.0053	POLD1	polymerase (DNA directed), delta 1, catalytic subunit	Multiple_Complex
TC2000009912.hg.1	5.55	4.72	1.77	0.0002	0.0054	CNBD2	cyclic nucleotide binding domain containing 2	Coding
TC0500013268.hg.1	3.57	4.4	-1.78	0.0002	0.0054	FAM153B	family with sequence similarity 153, member B	Multiple_Complex
TSUnmapped00000126.hg.1	4.64	4.03	1.53	0.0002	0.0054	HMBS	hydroxymethylbilane synthase	NonCoding
TC0X00008235.hg.1	5.32	6.43	-2.15	0.0002	0.0054	LONRF3	LON peptidase N-terminal domain and ring finger 3	Multiple_Complex
TC1500007860.hg.1	9.37	8.54	1.78	0.0002	0.0054	MPI	mannose phosphate isomerase	Multiple_Complex
TC0900011067.hg.1	5.37	4.43	1.92	0.0002	0.0054	OR13C2	olfactory receptor, family 13, subfamily C, member 2	Coding
TC0300010213.hg.1	10.85	10.17	1.61	0.0002	0.0054	RPUSD3	RNA pseudouridylate synthase domain containing 3	Multiple_Complex
TC2200007976.hg.1	8.41	7.38	2.03	0.0002	0.0054	SLC25A1	solute carrier family 25 (mitochondrial carrier; citrate transporter), member 1	Multiple_Complex
TC0300011017.hg.1	4.28	3.36	1.89	0.0002	0.0054	SPINK8	serine peptidase inhibitor, Kazal type 8 (putative)	Coding
TC1300009348.hg.1	12.02	11.18	1.79	0.0002	0.0054	SPRY2	sprouty RTK signaling antagonist 2	Coding
TC1700012336.hg.1	11.01	10.06	1.92	0.0002	0.0054	TAX1BP3	Tax1 (human T-cell leukemia virus type I) binding protein 3	Coding
TC0200011282.hg.1	9.01	8.31	1.62	0.0002	0.0054	TRAF3IP1	TNF receptor-associated factor 3 interacting protein 1	Multiple_Complex
TC1500009728.hg.1	5.31	5.99	-1.6	0.0002	0.0055	DAPK2	death-associated protein kinase 2	Multiple_Complex
TC0700009066.hg.1	13.25	11.77	2.79	0.0002	0.0055	FLNC	filamin C, gamma	Multiple_Complex
TC0800010034.hg.1	9.7	9.05	1.58	0.0002	0.0055	GSR	glutathione reductase	Multiple_Complex
TC0600011234.hg.1	4.69	3.71	1.98	0.0002	0.0055	HIST1H4L	histone cluster 1, H4l	Coding
TC0600014263.hg.1	5.16	4.27	1.86	0.0002	0.0055	LY6G6E	lymphocyte antigen 6 complex, locus G6E (pseudogene)	Multiple_Complex
TC2100008465.hg.1	6.96	5.82	2.21	0.0002	0.0055	MCM3AP	minichromosome maintenance complex component 3 associated protein	Multiple_Complex
TC1800006484.hg.1	10.8	10.09	1.63	0.0002	0.0055	NDC80	NDC80 kinetochore complex component	Multiple_Complex
TC0800012331.hg.1	7.76	7.14	1.54	0.0002	0.0055	NDUFAF6	NADH dehydrogenase (ubiquinone) complex I, assembly factor 6	Multiple_Complex
TC1100009895.hg.1	3.29	3.95	-1.58	0.0002	0.0055	OR52R1	olfactory receptor, family 52, subfamily R, member 1 (gene/pseudogene)	Multiple_Complex
TC0100011219.hg.1	5.19	4.18	2.01	0.0002	0.0055	PPP1R12B	protein phosphatase 1, regulatory subunit 12B	Multiple_Complex
TC1700010962.hg.1	5.02	4.23	1.73	0.0002	0.0055	SP6	Sp6 transcription factor	Coding
TC0700010472.hg.1	11.28	9.94	2.54	0.0002	0.0055	TRA2A	transformer 2 alpha homolog (Drosophila)	Multiple_Complex
TSUnmapped00000493.hg.1	6.96	6.18	1.72	0.0002	0.0055	TRAPPC4	trafficking protein particle complex 4	Coding
TC0200009424.hg.1	7.13	7.93	-1.74	0.0002	0.0056	ACMSD	aminocarboxymuconate semialdehyde decarboxylase	Multiple_Complex
TC0400008083.hg.1	5.44	4.72	1.65	0.0002	0.0056	DSPP	dentin sialophosphoprotein	Coding
TC1100008034.hg.1	7.88	6.99	1.85	0.0002	0.0056	KAT5	K(lysine) acetyltransferase 5	Multiple_Complex
TC0200016047.hg.1	4.61	5.97	-2.56	0.0002	0.0056	NPPC	natriuretic peptide C	Coding
TC0600013539.hg.1	7.94	7.36	1.5	0.0002	0.0056	RAET1L	retinoic acid early transcript 1L	Coding
TC1100013138.hg.1	8.21	7.25	1.95	0.0002	0.0056	RRP8	ribosomal RNA processing 8, methyltransferase, homolog (yeast)	Multiple_Complex
TC1600009621.hg.1	10.07	11.6	-2.89	0.0002	0.0056	SMG1	Salzman2013 ALT_ACCEPTOR, ALT_DONOR, coding, INTERNAL, intronic best transcript NM_015092	NonCoding
TC0700009089.hg.1	8.3	7.54	1.69	0.0002	0.0056	STRIP2	striatin interacting protein 2	Multiple_Complex
TC0100014276.hg.1	11.53	10.59	1.92	0.0002	0.0057	DHCR24	24-dehydrocholesterol reductase	Multiple_Complex
TC1500008139.hg.1	6.13	5.42	1.64	0.0002	0.0057	GOLGA6L4	Homo sapiens golgin A6 family-like 4 (GOLGA6L4), mRNA.; golgin A6 family-like 4; golgin A6 family-like 4 [Source:HGNC Symbol;Acc:HGNC:27256]	Multiple_Complex
TC1700009706.hg.1	4.15	3.54	1.53	0.0002	0.0057	MFSD6L	major facilitator superfamily domain containing 6-like	Coding
TC1000007020.hg.1	9.47	8.22	2.39	0.0002	0.0057	OTUD1	OTU deubiquitinase 1	Coding
TC0700008519.hg.1	8.43	7.41	2.03	0.0002	0.0057	ZSCAN21	zinc finger and SCAN domain containing 21	Multiple_Complex
TC2000008032.hg.1	5.06	4.4	1.58	0.0002	0.0058	DPH3P1	diphthamide biosynthesis 3 pseudogene 1	Multiple_Complex
TC1900007127.hg.1	14.58	13.23	2.55	0.0002	0.0058	IER2	immediate early response 2	Coding
TC0500012025.hg.1	10.45	9.76	1.61	0.0002	0.0059	2008-09-01	septin 8	Multiple_Complex
TC0900011778.hg.1	7.32	7.96	-1.56	0.0002	0.0059	RAPGEF1	Rap guanine nucleotide exchange factor 1	Multiple_Complex
TC1700007944.hg.1	8.34	7.61	1.66	0.0002	0.0059	TMEM106A	transmembrane protein 106A	Multiple_Complex
TC0300013997.hg.1	7.25	6.59	1.58	0.0002	0.0059	TMEM110	transmembrane protein 110	Multiple_Complex
TC1700011261.hg.1	4.58	3.91	1.6	0.0002	0.006	2004-09-01	septin 4	Multiple_Complex
TC0400011535.hg.1	6.43	5.79	1.55	0.0002	0.006	DKK2	dickkopf WNT signaling pathway inhibitor 2	Multiple_Complex
TC1800006827.hg.1	5.04	4.21	1.78	0.0002	0.006	GREB1L	growth regulation by estrogen in breast cancer-like	Multiple_Complex
TC1400008816.hg.1	5.63	4.93	1.63	0.0002	0.006	PRKD1	protein kinase D1	Multiple_Complex
TC1600008168.hg.1	5.88	6.54	-1.58	0.0002	0.006	RLTPR	RGD motif, leucine rich repeats, tropomodulin domain and proline-rich containing	Multiple_Complex
TC0100014528.hg.1	11.41	10.05	2.55	0.0002	0.0061	DIRAS3	DIRAS family, GTP-binding RAS-like 3	Coding
TC0100014855.hg.1	5.28	4.43	1.8	0.0002	0.0061	GBP4	guanylate binding protein 4	Multiple_Complex
TC1900011233.hg.1	5.02	4.42	1.52	0.0002	0.0061	KLK10	kallikrein related peptidase 10	Multiple_Complex
TC0300013151.hg.1	11.71	10.93	1.71	0.0002	0.0061	NCEH1	neutral cholesterol ester hydrolase 1	Multiple_Complex
TC0900006982.hg.1	6.03	4.69	2.53	0.0002	0.0061	NOL6	Memczak2013 ANTISENSE, CDS, coding, INTERNAL, intronic best transcript NM_139235	NonCoding
TC1900007207.hg.1	3.71	3.07	1.56	0.0002	0.0061	OR1I1	olfactory receptor, family 1, subfamily I, member 1	Coding
TC1800009243.hg.1	7.88	8.77	-1.85	0.0002	0.0061	SERPINB10	serpin peptidase inhibitor, clade B (ovalbumin), member 10	Multiple_Complex
TC0600008473.hg.1	9.81	9.21	1.52	0.0002	0.0061	SMAP1	small ArfGAP 1	Multiple_Complex
TC1900011581.hg.1	3.89	4.52	-1.55	0.0002	0.0061	ZNF154	zinc finger protein 154	Multiple_Complex
TC0100013367.hg.1	8.89	7.99	1.85	0.0002	0.0062	AUNIP	aurora kinase A and ninein interacting protein	Multiple_Complex
TSUnmapped00000079.hg.1	3.93	3.23	1.62	0.0002	0.0062	CYP2D6	cytochrome P450, family 2, subfamily D, polypeptide 6	NonCoding
TC1200008855.hg.1	3.92	3.3	1.54	0.0002	0.0063	CCDC63	coiled-coil domain containing 63	Multiple_Complex
TC0500013020.hg.1	9.15	8.4	1.68	0.0002	0.0063	CLK4	CDC like kinase 4	Multiple_Complex
TC0600011134.hg.1	12.11	10.5	3.05	0.0002	0.0063	HIST1H4D	histone cluster 1, H4d	Coding
TC0500007881.hg.1	6.68	7.53	-1.8	0.0002	0.0063	JMY	junction mediating and regulatory protein, p53 cofactor	Multiple_Complex
TC0900007593.hg.1	5.56	4.91	1.57	0.0002	0.0063	RORB	RAR-related orphan receptor B	Coding
TC0900008532.hg.1	4.33	3.54	1.73	0.0002	0.0064	DEC1	deleted in esophageal cancer 1	Multiple_Complex
TC0600007714.hg.1	4.91	4.19	1.64	0.0002	0.0064	ITPR3	Zhang2013 ALT_ACCEPTOR, ALT_DONOR, coding, INTERNAL, intronic best transcript NM_002224	NonCoding
TC0900011031.hg.1	9.41	8.78	1.55	0.0002	0.0064	MRPL50	mitochondrial ribosomal protein L50	Multiple_Complex
TC1600006616.hg.1	3.86	4.68	-1.76	0.0002	0.0064	NTN3	netrin 3	Coding
TC1600006593.hg.1	6.21	5.38	1.77	0.0002	0.0064	RAB26	RAB26, member RAS oncogene family	Multiple_Complex
TC2000006559.hg.1	11.86	11.26	1.51	0.0002	0.0065	CDC25B	cell division cycle 25B	Multiple_Complex
TC1100013192.hg.1	11.17	9.57	3.03	0.0002	0.0065	CLCF1	cardiotrophin-like cytokine factor 1	Coding
TC1300006930.hg.1	7.7	6.79	1.89	0.0002	0.0065	COG6	component of oligomeric golgi complex 6	Multiple_Complex
TC1400009248.hg.1	10.82	9.77	2.08	0.0002	0.0065	DLGAP5	discs, large (Drosophila) homolog-associated protein 5	Multiple_Complex
TC1100009042.hg.1	6.12	5.27	1.81	0.0002	0.0065	HSPB2	heat shock 27kDa protein 2; chromosome 11 open reading frame 52; HSPB2-C11orf52 readthrough (NMD candidate)	Multiple_Complex
TC1200010764.hg.1	3.97	3.3	1.59	0.0002	0.0065	KRT73	keratin 73, type II	Multiple_Complex
TC1100012133.hg.1	12.55	14.27	-3.3	0.0002	0.0065	MMP3	matrix metallopeptidase 3	Multiple_Complex
TC1600007965.hg.1	12.66	13.51	-1.81	0.0002	0.0065	MT1F	metallothionein 1F	Multiple_Complex
TC0200016637.hg.1	9.96	9.07	1.85	0.0002	0.0065	SMC6	structural maintenance of chromosomes 6	Multiple_Complex
TC0400012808.hg.1	3.63	4.38	-1.68	0.0002	0.0065	SMR3A	submaxillary gland androgen regulated protein 3A	Coding
TC1000012227.hg.1	3.93	3.33	1.52	0.0002	0.0066	CLRN3	clarin 3	Coding
TSUnmapped00000411.hg.1	5.98	5.17	1.76	0.0002	0.0066	DGKD	diacylglycerol kinase, delta 130kDa	Coding
TC0100010368.hg.1	8.84	7.92	1.89	0.0002	0.0066	DUSP12	dual specificity phosphatase 12	Multiple_Complex
TC0200013815.hg.1	4.76	4.18	1.5	0.0002	0.0066	EDAR	ectodysplasin A receptor	Coding
TC0800007110.hg.1	4.58	3.82	1.7	0.0002	0.0066	EPHX2	epoxide hydrolase 2, cytoplasmic	Multiple_Complex
TC0200014250.hg.1	10.6	9.29	2.48	0.0002	0.0066	SMPD4	sphingomyelin phosphodiesterase 4, neutral membrane (neutral sphingomyelinase-3)	Multiple_Complex
TC1000011521.hg.1	6.16	5.48	1.6	0.0002	0.0066	TLL2	tolloid like 2	Multiple_Complex
TC1000006434.hg.1	10.01	9.4	1.52	0.0002	0.0066	ZMYND11	zinc finger, MYND-type containing 11	Multiple_Complex
TC1000007137.hg.1	4.37	3.73	1.55	0.0003	0.0067	C10orf126	chromosome 10 open reading frame 126	Multiple_Complex
TC0100010044.hg.1	10.46	9.52	1.93	0.0003	0.0067	CHTOP	chromatin target of PRMT1	Multiple_Complex
TC0900011755.hg.1	3.84	4.75	-1.88	0.0003	0.0067	FIBCD1	fibrinogen C domain containing 1	Multiple_Complex
TC1100010952.hg.1	5.7	4.88	1.77	0.0003	0.0067	GLYATL2	glycine-N-acyltransferase-like 2	Multiple_Complex
TC0200016430.hg.1	8.64	7.9	1.67	0.0003	0.0067	MORN2	MORN repeat containing 2	Multiple_Complex
TC0700008328.hg.1	9.09	8.42	1.59	0.0003	0.0067	RBM48	RNA binding motif protein 48	Coding
TC1400008973.hg.1	3.94	4.84	-1.87	0.0003	0.0067	SLC25A21	solute carrier family 25 (mitochondrial oxoadipate carrier), member 21	Multiple_Complex
TC0100018540.hg.1	8.32	7.61	1.63	0.0003	0.0068	ACBD6	acyl-CoA binding domain containing 6	Multiple_Complex
TC1900011745.hg.1	4.23	3.5	1.66	0.0003	0.0068	ARHGEF1	Rho guanine nucleotide exchange factor 1	Multiple_Complex
TC1600007505.hg.1	5.01	4.37	1.56	0.0003	0.0068	HSD3B7	hydroxy-delta-5-steroid dehydrogenase, 3 beta- and steroid delta-isomerase 7	Multiple_Complex
TSUnmapped00000223.hg.1	3.93	4.63	-1.62	0.0003	0.0068	RPS6KA1	ribosomal protein S6 kinase, 90kDa, polypeptide 1	NonCoding
TC0300013839.hg.1	7.32	6.71	1.53	0.0003	0.0069	ACY1	aminoacylase 1	Multiple_Complex
TC0400011659.hg.1	4.18	3.45	1.66	0.0003	0.0069	NDST4	N-deacetylase/N-sulfotransferase (heparan glucosaminyl) 4	Multiple_Complex
TC1100012997.hg.1	11.27	10.65	1.54	0.0003	0.0069	NDUFS3	NADH dehydrogenase (ubiquinone) Fe-S protein 3, 30kDa (NADH-coenzyme Q reductase)	Multiple_Complex
TC0900009003.hg.1	9.81	9.14	1.59	0.0003	0.0069	POMT1	protein-O-mannosyltransferase 1	Multiple_Complex
TC0700013587.hg.1	4.27	4.89	-1.54	0.0003	0.0069	SHFM1	split hand/foot malformation (ectrodactyly) type 1	Multiple_Complex
TC0800011532.hg.1	6.13	6.83	-1.62	0.0003	0.0069	TRPS1	trichorhinophalangeal syndrome I	Multiple_Complex
TC0900008297.hg.1	4.64	3.95	1.61	0.0003	0.007	NIPSNAP3A	nipsnap homolog 3A (C. elegans); nipsnap homolog 3B (C. elegans)	Multiple_Complex
TC0100009352.hg.1	3.76	4.55	-1.73	0.0003	0.007	SYPL2	synaptophysin-like 2	Multiple_Complex
TC1900007848.hg.1	5.31	6.13	-1.77	0.0003	0.0071	HAMP	hepcidin antimicrobial peptide	Multiple_Complex
TC1700008575.hg.1	11.95	11.32	1.55	0.0003	0.0071	PSMC5	proteasome 26S subunit, ATPase 5	Multiple_Complex
TC0700011571.hg.1	5.04	5.89	-1.8	0.0003	0.0071	YWHAG	Memczak2013 ALT_ACCEPTOR, ALT_DONOR, coding, INTERNAL, intronic best transcript NM_012479	NonCoding
TC0400008388.hg.1	11.07	10.2	1.83	0.0003	0.0072	GAR1	GAR1 homolog, ribonucleoprotein	Multiple_Complex
TC0500010540.hg.1	6.88	6.07	1.74	0.0003	0.0072	LIFR	leukemia inhibitory factor receptor alpha	Multiple_Complex
TC2000009980.hg.1	5.93	6.57	-1.55	0.0003	0.0072	LINC00654	long intergenic non-protein coding RNA 654	NonCoding
TC0600014104.hg.1	5.36	4.49	1.83	0.0003	0.0072	LY6G6D	lymphocyte antigen 6 complex, locus G6D	Multiple_Complex
TC1100007899.hg.1	8.05	7.3	1.68	0.0003	0.0072	RARRES3	retinoic acid receptor responder (tazarotene induced) 3	Multiple_Complex
TC0600008078.hg.1	4.75	4.11	1.56	0.0003	0.0072	SLC22A7	solute carrier family 22 (organic anion transporter), member 7	Multiple_Complex
TC0100017788.hg.1	7.01	7.65	-1.57	0.0003	0.0072	TARBP1	TAR (HIV-1) RNA binding protein 1	Multiple_Complex
TC0X00007369.hg.1	8.65	7.89	1.7	0.0003	0.0073	APEX2	APEX nuclease (apurinic/apyrimidinic endonuclease) 2	Multiple_Complex
TC0500010342.hg.1	4.48	3.78	1.63	0.0003	0.0073	CDH9	cadherin 9, type 2 (T1-cadherin)	Multiple_Complex
TSUnmapped00000735.hg.1	8.83	8.1	1.65	0.0003	0.0073	RPS25	ribosomal protein S25	Coding
TC1000012586.hg.1	5.99	5.32	1.59	0.0003	0.0073	SEC31B	SEC31 homolog B, COPII coat complex component	Multiple_Complex
TC1800007551.hg.1	10.86	11.68	-1.77	0.0003	0.0073	SERPINB7	serpin peptidase inhibitor, clade B (ovalbumin), member 7	Multiple_Complex
TC1900006464.hg.1	6.07	5.44	1.55	0.0003	0.0073	TPGS1	tubulin polyglutamylase complex subunit 1	Multiple_Complex
TC0300011083.hg.1	9.59	8.7	1.85	0.0003	0.0073	TRAIP	TRAF interacting protein	Multiple_Complex
TC0500011748.hg.1	10.1	9.39	1.64	0.0003	0.0074	CCDC112	coiled-coil domain containing 112	Multiple_Complex
TC1700012268.hg.1	4.4	3.75	1.57	0.0003	0.0074	CRHR1	corticotropin releasing hormone receptor 1	Multiple_Complex
TC1600008150.hg.1	4.98	4.34	1.56	0.0003	0.0074	ELMO3	engulfment and cell motility 3	Multiple_Complex
TC1700011436.hg.1	8.94	8.17	1.7	0.0003	0.0074	ERN1	endoplasmic reticulum to nucleus signaling 1	Multiple_Complex
TC1600009367.hg.1	4.1	3.19	1.88	0.0003	0.0074	TEKT5	tektin 5	Multiple_Complex
TC0X00007951.hg.1	7.82	7	1.76	0.0003	0.0075	ARMCX3	armadillo repeat containing, X-linked 3	Multiple_Complex
TC0300006961.hg.1	5.3	4.24	2.08	0.0003	0.0075	CMTM8	CKLF-like MARVEL transmembrane domain containing 8	Coding
TC0100013126.hg.1	7.3	6.62	1.61	0.0003	0.0075	EMC1	ER membrane protein complex subunit 1	Multiple_Complex
TC0500013377.hg.1	11.36	10.68	1.61	0.0003	0.0075	HARS	histidyl-tRNA synthetase	Multiple_Complex
TC1400010333.hg.1	5.43	4.73	1.63	0.0003	0.0075	PPP1R13B	protein phosphatase 1, regulatory subunit 13B	Multiple_Complex
TC1500010768.hg.1	5.07	4.11	1.95	0.0003	0.0075	SCAMP5	secretory carrier membrane protein 5	Multiple_Complex
TC2100007032.hg.1	13.16	12.51	1.57	0.0003	0.0076	CBR1	carbonyl reductase 1	Multiple_Complex
TC1000008891.hg.1	13.03	12.35	1.6	0.0003	0.0076	DUSP5	dual specificity phosphatase 5	Multiple_Complex
TC1500010041.hg.1	10.98	10.15	1.77	0.0003	0.0076	EDC3	enhancer of mRNA decapping 3	Multiple_Complex
TC0500010019.hg.1	8.06	7.33	1.66	0.0003	0.0076	FASTKD3	FAST kinase domains 3	Multiple_Complex
TC0500012459.hg.1	5.42	4.66	1.7	0.0003	0.0076	PDGFRB	platelet-derived growth factor receptor, beta polypeptide	Multiple_Complex
TC1700006525.hg.1	11.78	11.06	1.64	0.0003	0.0076	RPA1	replication protein A1	Multiple_Complex
TC1000010912.hg.1	13.75	13.03	1.64	0.0003	0.0076	SAR1A	secretion associated, Ras related GTPase 1A	Multiple_Complex
TC0200010164.hg.1	7.28	6.57	1.64	0.0003	0.0076	SSFA2	sperm specific antigen 2	Multiple_Complex
TC2000006993.hg.1	4.79	3.86	1.91	0.0003	0.0076	SYNDIG1	synapse differentiation inducing 1	Multiple_Complex
TC2000007503.hg.1	11.21	10.17	2.05	0.0003	0.0076	UBE2C	ubiquitin-conjugating enzyme E2C	Multiple_Complex
TC0700011139.hg.1	11.52	10.91	1.52	0.0003	0.0076	VOPP1	vesicular, overexpressed in cancer, prosurvival protein 1	Multiple_Complex
TC1400010156.hg.1	4.82	4.05	1.71	0.0003	0.0077	BCL11B	B-cell CLL/lymphoma 11B (zinc finger protein)	Multiple_Complex
TC1500009988.hg.1	4.3	3.71	1.51	0.0003	0.0077	C15orf59	chromosome 15 open reading frame 59	Multiple_Complex
TC0100008260.hg.1	7.42	6.3	2.18	0.0003	0.0077	CDKN2C	cyclin-dependent kinase inhibitor 2C (p18, inhibits CDK4)	Coding
TC1300008938.hg.1	9.92	8.82	2.15	0.0003	0.0077	DLEU2	deleted in lymphocytic leukemia 2 (non-protein coding); microRNA 15a; microRNA 16-1; microRNA 3613	Multiple_Complex
TC1400010729.hg.1	7.89	7.26	1.55	0.0003	0.0077	DTD2	D-tyrosyl-tRNA deacylase 2 (putative)	Multiple_Complex
TC0200015815.hg.1	4.74	3.88	1.81	0.0003	0.0077	EPHA4	EPH receptor A4	Multiple_Complex
TC0700006931.hg.1	5.18	4.57	1.53	0.0003	0.0077	FAM221A	family with sequence similarity 221, member A	Multiple_Complex
TC1000012398.hg.1	8.31	7.32	1.98	0.0003	0.0077	FUOM	fucose mutarotase	Multiple_Complex
TC1100011652.hg.1	4.41	5.06	-1.57	0.0003	0.0077	GDPD5	glycerophosphodiester phosphodiesterase domain containing 5	Multiple_Complex
TC0900011676.hg.1	4.81	4.19	1.54	0.0003	0.0077	IER5L	immediate early response 5-like	Coding
TC0100011388.hg.1	4.83	5.55	-1.66	0.0003	0.0077	IL19	interleukin 19	Multiple_Complex
TC0Y00006433.hg.1	5.11	4.19	1.89	0.0003	0.0077	PLCXD1	phosphatidylinositol-specific phospholipase C, X domain containing 1	Multiple_Complex
TC0300008474.hg.1	8.45	7.67	1.72	0.0003	0.0077	POGLUT1	protein O-glucosyltransferase 1	Multiple_Complex
TC1700010806.hg.1	4.17	3.36	1.76	0.0003	0.0077	PPY	pancreatic polypeptide	Multiple_Complex
TC1400010755.hg.1	8.84	8.15	1.62	0.0003	0.0077	PSMA3-AS1	PSMA3 antisense RNA 1	Multiple_Complex
TC0300011048.hg.1	12.28	11.65	1.55	0.0003	0.0077	QRICH1	glutamine-rich 1	Multiple_Complex
TC1400007625.hg.1	9.03	8.26	1.7	0.0003	0.0077	RBM25	RNA binding motif protein 25	Multiple_Complex
TC1000010878.hg.1	4.81	3.96	1.81	0.0003	0.0077	TACR2	tachykinin receptor 2	Coding
TC2200006617.hg.1	4.65	3.99	1.58	0.0003	0.0077	TBX1	T-box 1	Multiple_Complex
TC0500006640.hg.1	3.81	4.63	-1.77	0.0003	0.0077	UBE2QL1	ubiquitin conjugating enzyme E2Q family-like 1	Coding
TC1900007874.hg.1	4.61	3.82	1.73	0.0003	0.0077	UPK1A	uroplakin 1A	Coding
TC0300007606.hg.1	7.63	6.93	1.62	0.0003	0.0078	ABHD6	abhydrolase domain containing 6	Multiple_Complex
TC1000012522.hg.1	6.47	5.33	2.19	0.0003	0.0078	BEND7	BEN domain containing 7	Multiple_Complex
TC0400007928.hg.1	5.09	4.25	1.79	0.0003	0.0078	FRAS1	Fraser extracellular matrix complex subunit 1	Multiple_Complex
TC0300008412.hg.1	4.94	3.72	2.32	0.0003	0.0078	GAP43	growth associated protein 43	Coding
TC0300008371.hg.1	5.78	4.53	2.38	0.0003	0.0078	GRAMD1C	GRAM domain containing 1C	Multiple_Complex
TC0400010205.hg.1	4.89	3.78	2.16	0.0003	0.0078	KCNIP4	Kv channel interacting protein 4	Multiple_Complex
TC0100011993.hg.1	4.31	3.45	1.81	0.0003	0.0078	MAP10	microtubule-associated protein 10	Coding
TC0100017866.hg.1	5.06	4.39	1.6	0.0003	0.0078	MT1HL1	metallothionein 1H-like 1	Multiple_Complex
TC0300012269.hg.1	4.85	5.51	-1.58	0.0003	0.0079	ALDH1L1	aldehyde dehydrogenase 1 family, member L1	Multiple_Complex
TC1700010916.hg.1	9.09	8.46	1.54	0.0003	0.0079	ARL17B	ADP-ribosylation factor like GTPase 17B; ADP-ribosylation factor like GTPase 17A	Multiple_Complex
TC0200011125.hg.1	6.92	6.31	1.53	0.0003	0.0079	ATG16L1	autophagy related 16-like 1	Multiple_Complex
TC1600006666.hg.1	8.49	7.76	1.66	0.0003	0.0079	CASP16P	caspase 16, pseudogene	Multiple_Complex
TC1700006741.hg.1	7.51	5.88	3.1	0.0003	0.0079	KCTD11	potassium channel tetramerization domain containing 11	Multiple_Complex
TC0100013811.hg.1	4.39	5.17	-1.72	0.0003	0.0079	MYCL	v-myc avian myelocytomatosis viral oncogene lung carcinoma derived homolog	Coding
TC1100013209.hg.1	9.19	8.58	1.53	0.0003	0.0079	PAK1	p21 protein (Cdc42/Rac)-activated kinase 1	Multiple_Complex
TC1900007352.hg.1	4.26	3.67	1.5	0.0003	0.0079	SLC5A5	solute carrier family 5 (sodium/iodide cotransporter), member 5	Multiple_Complex
TC0X00009100.hg.1	7.11	8	-1.86	0.0003	0.0079	TRAPPC2	trafficking protein particle complex 2	Multiple_Complex
TC1900007418.hg.1	9.04	8.16	1.84	0.0004	0.008	ARMC6	armadillo repeat containing 6	Multiple_Complex
TC1600008646.hg.1	5.86	5.17	1.61	0.0004	0.008	ATP2C2	ATPase, Ca++ transporting, type 2C, member 2	Multiple_Complex
TC1400010264.hg.1	6.01	6.75	-1.67	0.0004	0.008	CINP	cyclin-dependent kinase 2 interacting protein	NonCoding
TC0100012272.hg.1	8.48	7.88	1.51	0.0003	0.008	CNST	consortin, connexin sorting protein	Multiple_Complex
TC0800009487.hg.1	3.98	4.64	-1.57	0.0004	0.008	DEFB105A	defensin, beta 105A	Multiple_Complex
TC0200012754.hg.1	6.35	5.47	1.83	0.0003	0.008	FAM161A	family with sequence similarity 161, member A	Multiple_Complex
TC0700010015.hg.1	8.34	7.73	1.53	0.0003	0.008	INTS1	integrator complex subunit 1	Multiple_Complex
TC0100010457.hg.1	5.45	4.35	2.14	0.0004	0.008	MGST3	microsomal glutathione S-transferase 3	NonCoding
TC0Y00006763.hg.1	3.83	3.16	1.59	0.0004	0.008	RBMY1F	RNA binding motif protein, Y-linked, family 1, member F; RNA binding motif protein, Y-linked, family 2, member F pseudogene; RNA binding motif protein, Y-linked, family 1, member J	Multiple_Complex
TC0900010950.hg.1	7.4	6.66	1.68	0.0004	0.008	XPA	xeroderma pigmentosum, complementation group A	Multiple_Complex
TC0700012760.hg.1	6.48	5.59	1.85	0.0004	0.008	ZC3HAV1L	zinc finger CCCH-type, antiviral 1-like	Multiple_Complex
TC0500009630.hg.1	7.43	6.73	1.63	0.0004	0.0081	B4GALT7	xylosylprotein beta 1,4-galactosyltransferase, polypeptide 7	Multiple_Complex
TC0700012190.hg.1	4.69	5.46	-1.71	0.0004	0.0081	CCDC71L	coiled-coil domain containing 71-like	Multiple_Complex
TC0400008007.hg.1	8.26	7.57	1.61	0.0004	0.0081	GPAT3	glycerol-3-phosphate acyltransferase 3	Multiple_Complex
TC0500013251.hg.1	3.76	3.12	1.55	0.0004	0.0081	KCTD16	potassium channel tetramerization domain containing 16	Multiple_Complex
TC0600012550.hg.1	11.05	10.38	1.59	0.0004	0.0081	LYRM2	LYR motif containing 2	Multiple_Complex
TC0100013721.hg.1	6.79	5.94	1.8	0.0004	0.0081	OSCP1	organic solute carrier partner 1	Multiple_Complex
TC1600006647.hg.1	6.65	7.27	-1.54	0.0004	0.0081	PAQR4	progestin and adipoQ receptor family member IV	Multiple_Complex
TC1600006790.hg.1	4.51	5.24	-1.66	0.0004	0.0082	A2BP1	Transcript Identified by AceView, Entrez Gene ID(s) 54715	Unassigned
TC1100008518.hg.1	8.18	7.39	1.74	0.0004	0.0082	ACER3	alkaline ceramidase 3	Multiple_Complex
TC1200010641.hg.1	5.11	4.33	1.72	0.0004	0.0082	BCDIN3D	BCDIN3 domain containing	Multiple_Complex
TC0800006975.hg.1	6.62	7.24	-1.53	0.0004	0.0082	BMP1	bone morphogenetic protein 1	Multiple_Complex
TC1700011210.hg.1	8.23	7.57	1.57	0.0004	0.0082	COIL	coilin	Multiple_Complex
TC0600007625.hg.1	4.88	4.17	1.64	0.0004	0.0082	CYP21A1P	cytochrome P450, family 21, subfamily A, polypeptide 1 pseudogene; cytochrome P450, family 21, subfamily A, polypeptide 2	Multiple_Complex
TC0100009428.hg.1	8.86	8.02	1.8	0.0004	0.0082	DDX20	DEAD (Asp-Glu-Ala-Asp) box polypeptide 20	Multiple_Complex
TC1200012512.hg.1	5.86	5.14	1.65	0.0004	0.0082	DDX51	DEAD (Asp-Glu-Ala-Asp) box polypeptide 51	Multiple_Complex
TC2000009090.hg.1	4.59	3.99	1.52	0.0004	0.0082	DHX35	Memczak2013 ANTISENSE, coding, INTERNAL, intronic best transcript NM_021931	NonCoding
TC0900012119.hg.1	6.16	5.52	1.55	0.0004	0.0082	GALT	galactose-1-phosphate uridylyltransferase	Multiple_Complex
TC2100008553.hg.1	4.78	4.06	1.65	0.0004	0.0082	KRTAP19-7	keratin associated protein 19-7	Coding
TC1900010622.hg.1	5.01	4.38	1.54	0.0004	0.0082	LGALS7	lectin, galactoside-binding, soluble, 7; lectin, galactoside-binding, soluble, 7B	Multiple_Complex
TC0500011049.hg.1	5.42	6.19	-1.7	0.0004	0.0082	NAIP	NLR family, apoptosis inhibitory protein	Multiple_Complex
TC1400006502.hg.1	3.68	3.08	1.51	0.0004	0.0082	OR4N5	olfactory receptor, family 4, subfamily N, member 5	Coding
TC1700009402.hg.1	7.42	6.78	1.56	0.0004	0.0082	SMYD4	SET and MYND domain containing 4	Multiple_Complex
TC0300008660.hg.1	4.62	4	1.53	0.0004	0.0083	ALDH1L1-AS1	ALDH1L1 antisense RNA 1	Multiple_Complex
TC1500007802.hg.1	7.3	6.57	1.66	0.0004	0.0083	GOLGA6B	golgin A6 family, member B	Multiple_Complex
TC0500012420.hg.1	4.63	3.91	1.65	0.0004	0.0083	IL17B	interleukin 17B	Multiple_Complex
TC0100009998.hg.1	4.8	3.92	1.85	0.0004	0.0083	LCE2D	late cornified envelope 2D	Coding
TC1000009286.hg.1	5.04	4.36	1.61	0.0004	0.0083	NPS	neuropeptide S	Coding
TC1100006659.hg.1	5.45	4.56	1.86	0.0004	0.0083	OR52M1	olfactory receptor, family 52, subfamily M, member 1	Coding
TC0800009833.hg.1	4.86	5.45	-1.51	0.0004	0.0083	PHYHIP	phytanoyl-CoA 2-hydroxylase interacting protein	Multiple_Complex
TC0100018355.hg.1	5.46	4.8	1.58	0.0004	0.0083	RHOU	ras homolog family member U	Multiple_Complex
TC1600010603.hg.1	6.6	4.51	4.26	0.0004	0.0083	RRAD	Ras-related associated with diabetes	Multiple_Complex
TC0200016687.hg.1	9.26	8.55	1.64	0.0004	0.0083	SFXN5	sideroflexin 5	Multiple_Complex
TC2200009279.hg.1	10.11	9.01	2.15	0.0004	0.0083	SMDT1	single-pass membrane protein with aspartate-rich tail 1	Multiple_Complex
TC0X00008795.hg.1	4.55	3.78	1.72	0.0004	0.0084	ABCD1	ATP binding cassette subfamily D member 1	Multiple_Complex
TC0600012003.hg.1	5.87	5.27	1.52	0.0004	0.0084	CRISP3	cysteine-rich secretory protein 3	Coding
TSUnmapped00000181.hg.1	5.29	5.92	-1.55	0.0004	0.0084	HMBS	hydroxymethylbilane synthase	Coding
TC0100009614.hg.1	4.02	3.36	1.58	0.0004	0.0084	HSD3B1	hydroxy-delta-5-steroid dehydrogenase, 3 beta- and steroid delta-isomerase 1	Multiple_Complex
TC1700010587.hg.1	3.96	4.86	-1.86	0.0004	0.0084	IKZF3	IKAROS family zinc finger 3	Multiple_Complex
TC0200016706.hg.1	9.23	8.54	1.61	0.0004	0.0084	MRPS5	mitochondrial ribosomal protein S5	Multiple_Complex
TC1900006680.hg.1	4.67	3.86	1.75	0.0004	0.0085	ANKRD24	ankyrin repeat domain 24	Multiple_Complex
TC1900011549.hg.1	4.1	3.52	1.5	0.0004	0.0085	DUXA	double homeobox A	Multiple_Complex
TC1100008948.hg.1	3.75	4.37	-1.54	0.0004	0.0085	GRIA4	glutamate receptor, ionotropic, AMPA 4	Multiple_Complex
TC2200007318.hg.1	11.58	10.74	1.8	0.0004	0.0085	H1F0	H1 histone family, member 0	Multiple_Complex
TC0X00008716.hg.1	5.06	5.9	-1.79	0.0004	0.0085	MTM1	myotubularin 1	Multiple_Complex
TC0800008330.hg.1	8.25	7.35	1.87	0.0004	0.0085	POP1	POP1 homolog, ribonuclease P/MRP subunit	Multiple_Complex
TC0900008803.hg.1	4.67	4.04	1.55	0.0004	0.0085	SLC2A8	solute carrier family 2 (facilitated glucose transporter), member 8	Multiple_Complex
TC0500010456.hg.1	3.73	4.44	-1.64	0.0004	0.0085	SLC45A2	solute carrier family 45, member 2	Multiple_Complex
TC1900006866.hg.1	8.3	7.46	1.78	0.0004	0.0085	SNAPC2	small nuclear RNA activating complex polypeptide 2	Multiple_Complex
TC0300007259.hg.1	5.17	6.2	-2.04	0.0004	0.0086	CCRL2	chemokine (C-C motif) receptor-like 2	Multiple_Complex
TC0700013444.hg.1	3.74	3.11	1.55	0.0004	0.0086	CFTR	cystic fibrosis transmembrane conductance regulator	NonCoding
TC0300010770.hg.1	6.72	5.86	1.8	0.0004	0.0086	CSRNP1	cysteine-serine-rich nuclear protein 1	Multiple_Complex
TC1700006653.hg.1	4.74	3.79	1.93	0.0004	0.0086	GP1BA	glycoprotein Ib (platelet), alpha polypeptide	Coding
TC1900006700.hg.1	9.51	8.9	1.53	0.0004	0.0086	HDGFRP2	hepatoma-derived growth factor-related protein 2; Hepatoma-derived growth factor-related protein 2 [Source:UniProtKB/Swiss-Prot;Acc:Q7Z4V5]; Salzman2013 ANNOTATED, CDS, coding, OVCODE, OVEXON, UTR5 best transcript NM_001001520; Salzman2013 ANNOTATED, CDS, coding, OVCODE, OVERLAPTX, OVEXON, UTR3, UTR5 best transcript NM_001001520; Salzman2013 ANNOTATED, CDS, coding, INTERNAL, OVCODE, OVEXON best t…	Multiple_Complex
TC2000010001.hg.1	10	9.33	1.59	0.0004	0.0086	PIGU	phosphatidylinositol glycan anchor biosynthesis class U	Multiple_Complex
TC1200012804.hg.1	9.05	8.34	1.64	0.0004	0.0086	PRIM1	primase, DNA, polypeptide 1 (49kDa)	Multiple_Complex
TC0100012441.hg.1	6.82	7.49	-1.59	0.0004	0.0086	RNF223	ring finger protein 223	Multiple_Complex
TC1200009122.hg.1	5.12	4.44	1.61	0.0004	0.0086	SIRT4	sirtuin 4	Multiple_Complex
TC0700009487.hg.1	4.39	3.65	1.67	0.0004	0.0086	TMEM139	transmembrane protein 139	Multiple_Complex
TC1700008882.hg.1	8.11	7.4	1.64	0.0004	0.0087	KCTD2	potassium channel tetramerization domain containing 2	Multiple_Complex
TC1100012125.hg.1	4.43	3.78	1.57	0.0004	0.0087	MMP27	matrix metallopeptidase 27	Coding
TC1400010049.hg.1	3.86	3.26	1.52	0.0004	0.0087	SERPINA12	serpin peptidase inhibitor, clade A (alpha-1 antiproteinase, antitrypsin), member 12	Coding
TC1700007915.hg.1	7.86	6.95	1.87	0.0004	0.0087	WNK4	WNK lysine deficient protein kinase 4	Multiple_Complex
TC2000006823.hg.1	5.38	4.5	1.84	0.0004	0.0087	ZNF133	zinc finger protein 133	Multiple_Complex
TC0700007034.hg.1	11.01	9.46	2.92	0.0004	0.0088	CREB5	cAMP responsive element binding protein 5	Multiple_Complex
TC1900011722.hg.1	8.37	7.48	1.85	0.0004	0.0088	HKR1	HKR1, GLI-Kruppel zinc finger family member	Multiple_Complex
TC0300009777.hg.1	4.96	4.31	1.58	0.0004	0.0088	KNG1	kininogen 1	Coding
TC0700009398.hg.1	4.49	3.76	1.66	0.0004	0.0088	TAS2R3	taste receptor, type 2, member 3	Coding
TC1900011469.hg.1	4.23	3.62	1.53	0.0004	0.0088	TMEM238	transmembrane protein 238	Multiple_Complex
TC1300008080.hg.1	6.01	5.09	1.89	0.0004	0.0088	TUBGCP3	Memczak2013 ANTISENSE, coding, INTERNAL, intronic best transcript NM_006322	NonCoding
TC1900011057.hg.1	4	4.75	-1.68	0.0004	0.0089	PLA2G4C	phospholipase A2, group IVC (cytosolic, calcium-independent)	Multiple_Complex
TC1900008343.hg.1	5.77	5.01	1.69	0.0004	0.0089	QPCTL	glutaminyl-peptide cyclotransferase-like	Multiple_Complex
TC1100008046.hg.1	7.83	6.97	1.82	0.0004	0.0089	SART1	squamous cell carcinoma antigen recognized by T-cells 1	Multiple_Complex
TC1000010362.hg.1	6.84	6	1.78	0.0004	0.0089	ZNF248	zinc finger protein 248	Multiple_Complex
TC1600011414.hg.1	6.82	5.86	1.94	0.0004	0.009	EDC4	enhancer of mRNA decapping 4	Multiple_Complex
TC1900009548.hg.1	3.1	3.72	-1.54	0.0004	0.009	MYO1F	myosin IF	Multiple_Complex
TC1000006880.hg.1	5.47	6.14	-1.58	0.0004	0.009	PTER	phosphotriesterase related	Multiple_Complex
TC1700012231.hg.1	6.05	5.41	1.56	0.0004	0.009	TMEM98	transmembrane protein 98	Multiple_Complex
TSUnmapped00000190.hg.1	6.76	6.08	1.6	0.0005	0.0091	KIF15	kinesin family member 15	Coding
TC1600011555.hg.1	8.71	8.09	1.54	0.0004	0.0091	SLC12A4	solute carrier family 12 (potassium/chloride transporter), member 4	Multiple_Complex
TC0700012416.hg.1	7.01	6.35	1.58	0.0005	0.0091	TSPAN12	tetraspanin 12	Multiple_Complex
TC1000007833.hg.1	4.36	3.78	1.5	0.0005	0.0092	LRRTM3	leucine rich repeat transmembrane neuronal 3	Multiple_Complex
TC1700012402.hg.1	5.04	4.34	1.63	0.0005	0.0093	KRT222	keratin 222, type II	Coding
TC1700010461.hg.1	5.01	4.26	1.69	0.0005	0.0094	CCL3L3	chemokine (C-C motif) ligand 3-like 3; chemokine (C-C motif) ligand 3-like 1	Multiple_Complex
TC1900011916.hg.1	6.14	6.76	-1.53	0.0005	0.0094	ZNF626	zinc finger protein 626	Multiple_Complex
TC1200012593.hg.1	4.69	5.28	-1.51	0.0005	0.0095	CLEC4A	C-type lectin domain family 4, member A	Coding
TC0300007392.hg.1	3.95	4.61	-1.58	0.0005	0.0095	FAM212A	family with sequence similarity 212, member A	Coding
TC0500013130.hg.1	7.1	5.92	2.28	0.0005	0.0095	TRIM52	tripartite motif containing 52	Multiple_Complex
TSUnmapped00000075.hg.1	5.91	4.9	2.02	0.0005	0.0095	ZNF780A	zinc finger protein 780A	Coding
TCUn_GL000195v100006435.hg.1	5.01	4.33	1.6	0.0005	0.0096	LOC389831	uncharacterized LOC389831; Salzman2013 ANNOTATED, CDS, coding, OVCODE, OVEXON, UTR3 best transcript NM_001242480; Salzman2013 ANNOTATED, CDS, coding, OVCODE, OVEXON, UTR3, UTR5 best transcript NM_001242480; Salzman2013 ANNOTATED, ncRNA, OVEXON best transcript TCONS_00030034; Salzman2013 ANNOTATED, ncRNA, OVCODE, OVEXON best transcript TCONS_00030034; Salzman2013 ALT_ACCEPTOR, ncRNA, OVCODE, OVEXO…	Multiple_Complex
TC1500010404.hg.1	6.3	5.68	1.54	0.0005	0.0096	MESP1	mesoderm posterior bHLH transcription factor 1	Multiple_Complex
TC2100007949.hg.1	10.41	9.65	1.69	0.0005	0.0096	MIS18A	MIS18 kinetochore protein A	Multiple_Complex
TC1600010168.hg.1	10.98	10.37	1.52	0.0005	0.0096	SHCBP1	SHC SH2-domain binding protein 1	Multiple_Complex
TC1100011973.hg.1	4.42	3.65	1.71	0.0005	0.0096	SMCO4	single-pass membrane protein with coiled-coil domains 4	Multiple_Complex
TC1600007575.hg.1	4.01	4.69	-1.6	0.0005	0.0096	TP53TG3D	TP53 target 3D	Multiple_Complex
TC1100009940.hg.1	7.63	6.9	1.66	0.0005	0.0096	TRIM5	tripartite motif containing 5	Multiple_Complex
TC0100017713.hg.1	8.31	7.68	1.55	0.0005	0.0096	TTC13	tetratricopeptide repeat domain 13	Multiple_Complex
TC0100014766.hg.1	8.76	7.97	1.73	0.0005	0.0097	LPAR3	lysophosphatidic acid receptor 3	Multiple_Complex
TC1000012429.hg.1	9.55	8.91	1.56	0.0005	0.0097	PRPF18	pre-mRNA processing factor 18	Multiple_Complex
TC0200016559.hg.1	7.79	6.98	1.75	0.0005	0.0098	BBS5	Bardet-Biedl syndrome 5	Multiple_Complex
TC0600009080.hg.1	8.69	7.74	1.93	0.0005	0.0098	CEP57L1	centrosomal protein 57kDa-like 1	Multiple_Complex
TC0100015476.hg.1	4.17	3.55	1.54	0.0005	0.0098	HMGCS2	3-hydroxy-3-methylglutaryl-CoA synthase 2 (mitochondrial)	Multiple_Complex
TC1900011234.hg.1	4.74	4.08	1.58	0.0005	0.0098	KLK11	kallikrein related peptidase 11	Multiple_Complex
TC0300006520.hg.1	6.54	5.86	1.6	0.0005	0.0098	LMCD1	LIM and cysteine-rich domains 1; long intergenic non-protein coding RNA 312	Multiple_Complex
TC1300009305.hg.1	6.37	5.51	1.82	0.0005	0.0098	LOC100129307	putative UPF0607 protein ENSP00000383144	Coding
TC0X00008195.hg.1	3.8	3.16	1.55	0.0005	0.0098	LUZP4	leucine zipper protein 4	Coding
TC0700009145.hg.1	11.34	10.19	2.21	0.0005	0.0098	MEST	mesoderm specific transcript	Multiple_Complex
TC1900008882.hg.1	6.1	6.74	-1.56	0.0005	0.0098	NCR1	natural cytotoxicity triggering receptor 1	Multiple_Complex
TC1900009393.hg.1	9.79	9.02	1.71	0.0005	0.0098	SAFB2	scaffold attachment factor B2	Multiple_Complex
TC0100007638.hg.1	4.57	3.85	1.65	0.0005	0.0098	SERINC2	serine incorporator 2	Multiple_Complex
TC0900009242.hg.1	7.98	6.88	2.13	0.0005	0.0098	TRAF2	TNF receptor-associated factor 2	Multiple_Complex
TC2200009260.hg.1	12.36	11.71	1.57	0.0005	0.0099	DRG1	developmentally regulated GTP binding protein 1	Multiple_Complex
TC0600007278.hg.1	7.64	6.74	1.87	0.0005	0.0099	HIST1H2BE	histone cluster 1, H2be	Coding
TC1700009745.hg.1	4.24	3.57	1.59	0.0005	0.0099	MYH2	myosin, heavy chain 2, skeletal muscle, adult	Multiple_Complex
TC0700006656.hg.1	5.02	4.42	1.52	0.0005	0.0099	RSPH10B2	radial spoke head 10 homolog B2 (Chlamydomonas)	Multiple_Complex
TC0100014218.hg.1	11.95	11.13	1.77	0.0005	0.0099	SCP2	Jeck2013 ANTISENSE, coding, INTERNAL, OVEXON, UTR3 best transcript NM_001007098	Multiple_Complex
TC1900011772.hg.1	4.92	5.53	-1.53	0.0005	0.01	CRX	cone-rod homeobox	Multiple_Complex
TC0800009626.hg.1	5.03	4.37	1.58	0.0005	0.01	DEFB134	defensin, beta 134	Coding
TC0200006677.hg.1	14.34	13.69	1.57	0.0005	0.01	RRM2	ribonucleotide reductase M2	Multiple_Complex
TC0X00007777.hg.1	8.43	7.8	1.55	0.0005	0.0101	APOOL	apolipoprotein O-like	Multiple_Complex
TC0100013305.hg.1	4.44	3.72	1.64	0.0005	0.0101	FUCA1	fucosidase, alpha-L- 1, tissue	Coding
TC1200007781.hg.1	3.98	3.31	1.59	0.0005	0.0101	OR10A7	olfactory receptor, family 10, subfamily A, member 7	Coding
TC0500013212.hg.1	12.82	12.22	1.52	0.0005	0.0101	SRP19	signal recognition particle 19kDa; zinc finger (CCCH type), RNA binding motif and serine/arginine rich 1	Multiple_Complex
TC1000009420.hg.1	3.71	4.35	-1.56	0.0005	0.0102	INPP5A	Transcript Identified by AceView, Entrez Gene ID(s) 3632	Unassigned
TC2000006743.hg.1	4.74	3.97	1.71	0.0005	0.0102	ISM1	isthmin 1, angiogenesis inhibitor	Coding
TC0600013527.hg.1	7.62	6.86	1.7	0.0005	0.0102	KATNA1	katanin p60 (ATPase containing) subunit A 1	Multiple_Complex
TC1200011873.hg.1	8.54	7.89	1.57	0.0005	0.0102	MMAB	methylmalonic aciduria (cobalamin deficiency) cblB type	Multiple_Complex
TC1300008873.hg.1	9.92	9.2	1.65	0.0005	0.0102	SUCLA2	succinate-CoA ligase, ADP-forming, beta subunit	Multiple_Complex
TC0600014290.hg.1	4.33	5.14	-1.75	0.0005	0.0102	UNC5CL	unc-5 family C-terminal like	Multiple_Complex
TC1700008357.hg.1	4.71	5.99	-2.42	0.0005	0.0103	DGKE	diacylglycerol kinase, epsilon 64kDa	Multiple_Complex
TC0800009656.hg.1	6.79	6.16	1.54	0.0005	0.0103	FAM86B2	family with sequence similarity 86, member B2	Multiple_Complex
TC1900008668.hg.1	5.43	4.71	1.64	0.0005	0.0103	FPR2	formyl peptide receptor 2	Coding
TC0200013595.hg.1	4.68	4	1.61	0.0005	0.0103	MGAT4A	mannosyl (alpha-1,3-)-glycoprotein beta-1,4-N-acetylglucosaminyltransferase, isozyme A	Multiple_Complex
TC1900009492.hg.1	6.39	5.64	1.67	0.0006	0.0104	CLEC4G	C-type lectin domain family 4, member G	Multiple_Complex
TC1600011325.hg.1	8.07	7.43	1.56	0.0006	0.0104	CRAMP1	cramped chromatin regulator homolog 1	Multiple_Complex
TC1000012584.hg.1	11.98	11.32	1.58	0.0006	0.0104	ERLIN1	ER lipid raft associated 1	Multiple_Complex
TC0300008029.hg.1	4.52	3.88	1.57	0.0006	0.0105	EPHA3	EPH receptor A3	Multiple_Complex
TC0600011065.hg.1	4.63	3.88	1.68	0.0006	0.0105	KIAA0319	KIAA0319	Coding
TC0300012445.hg.1	12.26	11.65	1.53	0.0006	0.0105	MRPL3	mitochondrial ribosomal protein L3	Multiple_Complex
TC0100014134.hg.1	6.49	5.66	1.77	0.0006	0.0106	BEND5	BEN domain containing 5	Multiple_Complex
TC1500010911.hg.1	4.35	3.41	1.93	0.0006	0.0106	CPEB1	cytoplasmic polyadenylation element binding protein 1	Multiple_Complex
TC1900011984.hg.1	6	6.64	-1.56	0.0006	0.0106	DMPK	dystrophia myotonica-protein kinase	Multiple_Complex
TC1700011423.hg.1	7.01	6.32	1.6	0.0006	0.0106	FTSJ3	FtsJ homolog 3 (E. coli)	Multiple_Complex
TC1700012423.hg.1	5.82	6.66	-1.8	0.0006	0.0106	LRRC37A4P	leucine rich repeat containing 37, member A4, pseudogene	Multiple_Complex
TC0500012299.hg.1	4.11	3.42	1.62	0.0006	0.0106	PCDH12	protocadherin 12	Multiple_Complex
TC0100007469.hg.1	7.09	6.49	1.51	0.0006	0.0106	RPS6KA1	ribosomal protein S6 kinase, 90kDa, polypeptide 1	Multiple_Complex
TSUnmapped00000485.hg.1	6.39	5.25	2.21	0.0006	0.0106	RPS6KA1	ribosomal protein S6 kinase, 90kDa, polypeptide 1	Coding
TC0300013274.hg.1	3.95	4.63	-1.6	0.0006	0.0106	USP13	Memczak2013 ANTISENSE, coding, INTERNAL, intronic best transcript NM_003940	NonCoding
TC0300009609.hg.1	10.04	9.29	1.68	0.0006	0.0107	ACTL6A	actin-like 6A	Multiple_Complex
TC1200012801.hg.1	13.96	13.27	1.61	0.0006	0.0107	CS	citrate synthase	Multiple_Complex
TC0600013883.hg.1	10.42	9.75	1.6	0.0006	0.0107	MPC1	mitochondrial pyruvate carrier 1	Multiple_Complex
TC1400010340.hg.1	4.34	3.67	1.59	0.0006	0.0107	RD3L	retinal degeneration 3-like	Coding
TC0900008899.hg.1	7.51	6.82	1.61	0.0006	0.0108	DOLPP1	dolichyldiphosphatase 1	Multiple_Complex
TC1100007913.hg.1	8.39	9.06	-1.59	0.0006	0.0108	MARK2	MAP/microtubule affinity-regulating kinase 2	Multiple_Complex
TC2200009282.hg.1	11.19	10.48	1.64	0.0006	0.0108	SAMM50	SAMM50 sorting and assembly machinery component	Multiple_Complex
TC2200008827.hg.1	9.23	8.56	1.59	0.0006	0.0108	TOB2	transducer of ERBB2, 2	Coding
TC1700006471.hg.1	15.68	16.34	-1.58	0.0006	0.0108	WNT9B	wingless-type MMTV integration site family, member 9B	Coding
TC1100013021.hg.1	12.44	11.82	1.54	0.0006	0.0109	FEN1	flap structure-specific endonuclease 1	Coding
TC1800007101.hg.1	6.37	5.59	1.72	0.0006	0.011	KIAA1328	KIAA1328	Multiple_Complex
TC0300012970.hg.1	12.96	12.21	1.68	0.0006	0.011	KPNA4	karyopherin alpha 4 (importin alpha 3)	Multiple_Complex
TC0200014362.hg.1	5.62	4.91	1.63	0.0006	0.011	NCKAP5	NCK-associated protein 5	Multiple_Complex
TC1100007614.hg.1	4.74	3.93	1.76	0.0006	0.011	OR5D16	olfactory receptor, family 5, subfamily D, member 16	Coding
TC1400009777.hg.1	9.12	8.49	1.54	0.0006	0.011	POMT2	protein-O-mannosyltransferase 2	Multiple_Complex
TC0800008839.hg.1	4.23	4.82	-1.51	0.0006	0.011	POU5F1B	POU class 5 homeobox 1B	Coding
TSUnmapped00000547.hg.1	3.54	4.34	-1.74	0.0006	0.011	PRAMEF25	PRAME family member 25	Coding
TC0200011990.hg.1	11.22	10.51	1.64	0.0006	0.011	PTRHD1	peptidyl-tRNA hydrolase domain containing 1	Multiple_Complex
TC0600009392.hg.1	8.4	7.2	2.3	0.0006	0.011	RSPO3	R-spondin 3	Multiple_Complex
TC1000007458.hg.1	4.57	3.94	1.55	0.0006	0.011	TMEM72	transmembrane protein 72	Multiple_Complex
TC0900008793.hg.1	4.5	5.13	-1.55	0.0006	0.011	ZBTB34	zinc finger and BTB domain containing 34	Multiple_Complex
TC1300009740.hg.1	7.77	8.55	-1.71	0.0006	0.0111	LIG4	ligase IV, DNA, ATP-dependent	Coding
TC0700013547.hg.1	12.94	11.67	2.41	0.0006	0.0111	MRPS24	mitochondrial ribosomal protein S24	Multiple_Complex
TC1500010291.hg.1	8.68	7.92	1.69	0.0006	0.0111	NMB	neuromedin B	Coding
TC0400012305.hg.1	3.83	3.12	1.63	0.0006	0.0111	NPY1R	neuropeptide Y receptor Y1	Coding
TC1200007653.hg.1	9.28	8.21	2.11	0.0006	0.0111	NR4A1	nuclear receptor subfamily 4, group A, member 1	Multiple_Complex
TC0800007305.hg.1	5.05	4.06	1.99	0.0006	0.0111	ZNF703	zinc finger protein 703	Coding
TC2000006601.hg.1	9.35	8.64	1.64	0.0006	0.0112	CDS2	CDP-diacylglycerol synthase 2	Multiple_Complex
TC2000008232.hg.1	7.3	6.38	1.89	0.0006	0.0112	CENPB	centromere protein B	Multiple_Complex
TC1500006999.hg.1	11.45	10.78	1.59	0.0006	0.0112	NUSAP1	nucleolar and spindle associated protein 1	Multiple_Complex
TC0900012156.hg.1	4.98	4.08	1.86	0.0006	0.0112	PALM2	paralemmin 2	Multiple_Complex
TC1200009071.hg.1	11.22	10.44	1.72	0.0006	0.0112	PEBP1	phosphatidylethanolamine binding protein 1	Multiple_Complex
TC1400009108.hg.1	9.48	8.76	1.65	0.0006	0.0112	POLE2	polymerase (DNA directed), epsilon 2, accessory subunit	Multiple_Complex
TC0600011674.hg.1	13.06	12.28	1.71	0.0006	0.0112	PPIL1	peptidylprolyl isomerase (cyclophilin)-like 1	Multiple_Complex
TC1400009016.hg.1	6.89	5.79	2.14	0.0006	0.0113	FBXO33	F-box protein 33	Multiple_Complex
TC0200008666.hg.1	7.95	7.06	1.85	0.0006	0.0113	IL1R1	interleukin 1 receptor, type I	Multiple_Complex
TC0100013314.hg.1	4.61	4	1.53	0.0006	0.0113	IL22RA1	interleukin 22 receptor, alpha 1	Multiple_Complex
TC1100009924.hg.1	5.12	4.4	1.65	0.0006	0.0113	OR51B4	olfactory receptor, family 51, subfamily B, member 4	Coding
TC0300010185.hg.1	11.21	9.54	3.2	0.0006	0.0113	OXTR	oxytocin receptor	Multiple_Complex
TC1100012853.hg.1	8.06	7.26	1.74	0.0006	0.0113	SNX19	sorting nexin 19	Multiple_Complex
TC1600010000.hg.1	6.3	5.16	2.21	0.0006	0.0113	STX1B	syntaxin 1B	Multiple_Complex
TC1900011706.hg.1	4.97	3.98	1.98	0.0006	0.0113	TDRD12	tudor domain containing 12	Coding
TC2000009833.hg.1	6.97	6.32	1.57	0.0006	0.0114	ZBTB46	zinc finger and BTB domain containing 46	Multiple_Complex
TC1200006627.hg.1	9.32	8.18	2.2	0.0006	0.0115	NCAPD2	non-SMC condensin I complex subunit D2	Multiple_Complex
TC0200007664.hg.1	10.23	9.58	1.56	0.0007	0.0115	VRK2	vaccinia related kinase 2	Multiple_Complex
TC1100012422.hg.1	7.46	6.64	1.77	0.0007	0.0116	APOA4	apolipoprotein A-IV	Coding
TC0300013968.hg.1	6.35	5.14	2.31	0.0007	0.0116	CCDC51	coiled-coil domain containing 51	Multiple_Complex
TC0100009900.hg.1	8.12	9.43	-2.48	0.0007	0.0116	CIART	circadian associated repressor of transcription	Multiple_Complex
TC0300007415.hg.1	3.62	4.35	-1.65	0.0007	0.0116	LSMEM2	leucine-rich single-pass membrane protein 2	Coding
TC0700011162.hg.1	8.07	8.7	-1.54	0.0007	0.0116	PSPH	phosphoserine phosphatase	Multiple_Complex
TC0300009306.hg.1	10.03	9.29	1.67	0.0007	0.0116	RSRC1	arginine/serine-rich coiled-coil 1	Multiple_Complex
TC1200011767.hg.1	7.63	6.12	2.85	0.0007	0.0116	SLC41A2	solute carrier family 41 (magnesium transporter), member 2	Multiple_Complex
TC1500007107.hg.1	10.29	9.5	1.73	0.0007	0.0116	SORD	sorbitol dehydrogenase	Multiple_Complex
TC0X00007148.hg.1	11.76	11.1	1.57	0.0007	0.0117	ARAF	A-Raf proto-oncogene, serine/threonine kinase	Multiple_Complex
TC0100015901.hg.1	3.94	4.84	-1.87	0.0007	0.0117	C1orf189	chromosome 1 open reading frame 189	Coding
TC0900009308.hg.1	9.35	8.37	1.98	0.0007	0.0118	EHMT1	euchromatic histone-lysine N-methyltransferase 1	Multiple_Complex
TC0600007384.hg.1	5.48	4.59	1.85	0.0007	0.0118	HIST1H2BO	histone cluster 1, H2bo	Coding
TC2100007375.hg.1	5.84	5.12	1.64	0.0007	0.0118	KRTAP10-7	keratin associated protein 10-7; keratin associated protein 10-8	Coding
TC1800009232.hg.1	5.58	4.97	1.53	0.0007	0.0118	LOC100505549	uncharacterized LOC100505549; Salzman2013 ANNOTATED, CDS, coding, OVCODE, OVERLAPTX, OVEXON, UTR3, UTR5 best transcript NM_001242804; novel transcript, antisense to ATP8B1	Multiple_Complex
TC0200013113.hg.1	6.72	5.83	1.85	0.0007	0.0118	LOXL3	lysyl oxidase-like 3	Multiple_Complex
TC1700009293.hg.1	9.26	8.34	1.89	0.0007	0.0118	METRNL	meteorin, glial cell differentiation regulator-like	Multiple_Complex
TC1900010863.hg.1	10.29	9.45	1.79	0.0007	0.0118	SMG9	SMG9 nonsense mediated mRNA decay factor	Multiple_Complex
TC0700011817.hg.1	4.5	5.16	-1.59	0.0007	0.0119	COL1A2	Jeck2013 ANTISENSE, CDS, coding, INTERNAL, intronic, OVCODE, OVEXON best transcript NM_000089	NonCoding
TC2000009948.hg.1	6.49	5.7	1.73	0.0007	0.0119	NPEPL1	aminopeptidase-like 1	Multiple_Complex
TC1700009478.hg.1	4.44	3.85	1.5	0.0007	0.0119	OR1E1	olfactory receptor, family 1, subfamily E, member 1	Coding
TC1400008746.hg.1	9.9	9.3	1.52	0.0007	0.0119	TINF2	TERF1 (TRF1)-interacting nuclear factor 2	Multiple_Complex
TC2200009206.hg.1	7.5	6.65	1.79	0.0007	0.012	BMS1P20	BMS1 ribosome biogenesis factor pseudogene 20; immunoglobulin lambda variable 1-51; immunoglobulin lambda variable 5-52	Multiple_Complex
TC0X00011132.hg.1	4.22	5.16	-1.92	0.0007	0.012	CSAG3	CSAG family, member 3	Multiple_Complex
TC0700008340.hg.1	5.07	4.42	1.57	0.0007	0.012	GNGT1	guanine nucleotide binding protein (G protein), gamma transducing activity polypeptide 1	Coding
TC0700010568.hg.1	4	3.36	1.56	0.0007	0.012	HOXA13	homeobox A13	Multiple_Complex
TC0300011943.hg.1	10.84	10.19	1.57	0.0007	0.012	KIAA1524	KIAA1524	Multiple_Complex
TC1000007557.hg.1	4.79	3.65	2.21	0.0007	0.012	NPY4R	Homo sapiens neuropeptide Y receptor Y4 (NPY4R), transcript variant 2, mRNA.; neuropeptide Y receptor type 4-like; Homo sapiens pancreatic polypeptide receptor 1, mRNA (cDNA clone MGC:116895 IMAGE:40005502), complete cds.; Homo sapiens pancreatic polypeptide receptor 1, mRNA (cDNA clone MGC:116897 IMAGE:40005506), complete cds.; novel transcript	Multiple_Complex
TC1700006804.hg.1	10.67	9.84	1.78	0.0007	0.012	PFAS	phosphoribosylformylglycinamidine synthase	Multiple_Complex
TC0200011998.hg.1	5.72	4.89	1.78	0.0007	0.012	POMC	proopiomelanocortin	Multiple_Complex
TC1100012424.hg.1	7.01	6.4	1.53	0.0007	0.012	SIK3	SIK family kinase 3	Multiple_Complex
TC1900008555.hg.1	8.87	8.17	1.62	0.0007	0.0121	AP2A1	adaptor-related protein complex 2, alpha 1 subunit	Multiple_Complex
TC1700009173.hg.1	6.12	6.79	-1.58	0.0007	0.0121	BAHCC1	BAH domain and coiled-coil containing 1	Multiple_Complex
TC0700012734.hg.1	10.56	9.94	1.54	0.0007	0.0121	CREB3L2	cAMP responsive element binding protein 3-like 2	Multiple_Complex
TC0700009677.hg.1	4.2	3.59	1.53	0.0007	0.0121	GIMAP4	GTPase, IMAP family member 4	Multiple_Complex
TC1400007227.hg.1	12.33	11.52	1.75	0.0007	0.0121	LGALS3	lectin, galactoside-binding, soluble, 3	Multiple_Complex
TC1900011101.hg.1	4.08	4.72	-1.56	0.0007	0.0121	PLEKHA4	pleckstrin homology domain containing, family A (phosphoinositide binding specific) member 4	Multiple_Complex
TC0800010685.hg.1	8.79	8.01	1.72	0.0007	0.0122	MYBL1	v-myb avian myeloblastosis viral oncogene homolog-like 1	Multiple_Complex
TC0800008126.hg.1	4.76	5.35	-1.5	0.0007	0.0123	CA2	carbonic anhydrase II	Multiple_Complex
TC1000011376.hg.1	4.19	3.48	1.64	0.0007	0.0123	CH25H	cholesterol 25-hydroxylase	Coding
TC0800012288.hg.1	11.26	10.61	1.56	0.0007	0.0123	DCTN6	dynactin 6	Multiple_Complex
TC1400007691.hg.1	10.63	9.81	1.77	0.0007	0.0123	DLST	dihydrolipoamide S-succinyltransferase (E2 component of 2-oxo-glutarate complex)	Multiple_Complex
TC0600011184.hg.1	9.14	8.3	1.79	0.0007	0.0123	HIST1H2BJ	histone cluster 1, H2bj	Multiple_Complex
TC2100008306.hg.1	5.35	4.74	1.53	0.0007	0.0123	HSF2BP	heat shock transcription factor 2 binding protein	Multiple_Complex
TC1600006474.hg.1	5.51	6.16	-1.56	0.0007	0.0123	NHLRC4	NHL repeat containing 4; phosphatidylinositol glycan anchor biosynthesis class Q	Multiple_Complex
TC1900009792.hg.1	4.7	3.92	1.73	0.0007	0.0123	PODNL1	podocan-like 1	Multiple_Complex
TC0100009959.hg.1	10.44	9.66	1.72	0.0007	0.0123	TUFT1	tuftelin 1	Multiple_Complex
TC0200015729.hg.1	7.6	8.28	-1.6	0.0007	0.0123	USP37	ubiquitin specific peptidase 37	Multiple_Complex
TC1300007248.hg.1	10.9	9.99	1.88	0.0008	0.0125	CKAP2	cytoskeleton associated protein 2	Multiple_Complex
TC1900010675.hg.1	13.39	12.72	1.59	0.0008	0.0125	FBL	fibrillarin	Multiple_Complex
TC0100007694.hg.1	6.54	7.3	-1.69	0.0008	0.0125	HPCA	hippocalcin	Multiple_Complex
TC0900012124.hg.1	10.58	9.84	1.66	0.0008	0.0125	POLR1E	polymerase (RNA) I polypeptide E	Multiple_Complex
TC0X00010355.hg.1	8.91	7.97	1.91	0.0008	0.0125	TIMM8A	translocase of inner mitochondrial membrane 8 homolog A (yeast)	Multiple_Complex
TSUnmapped00000120.hg.1	6.96	6.32	1.56	0.0008	0.0126	ATG16L1	autophagy related 16-like 1	NonCoding
TC1100011035.hg.1	11.09	10.41	1.6	0.0008	0.0126	CPSF7	cleavage and polyadenylation specific factor 7	Multiple_Complex
TC1100008397.hg.1	9.83	9	1.78	0.0008	0.0126	MRPL48	mitochondrial ribosomal protein L48	Multiple_Complex
TC0200013071.hg.1	5.29	4.6	1.61	0.0008	0.0126	NAT8	N-acetyltransferase 8 (GCN5-related, putative)	Coding
TC0700007054.hg.1	6.69	7.63	-1.92	0.0008	0.0126	PRR15	proline rich 15	Coding
TC1400010780.hg.1	9.16	8.44	1.65	0.0008	0.0127	ATXN3	ataxin 3	Multiple_Complex
TC0X00011314.hg.1	6.99	6.26	1.65	0.0008	0.0127	BHLHB9	basic helix-loop-helix domain containing, class B, 9	Multiple_Complex
TC0100007160.hg.1	10.08	9.16	1.89	0.0008	0.0127	MRTO4	MRT4 homolog, ribosome maturation factor	Multiple_Complex
TC1700012285.hg.1	11.68	11.05	1.54	0.0008	0.0127	PRR11	proline rich 11	Multiple_Complex
TC0100007564.hg.1	4.71	4.1	1.52	0.0008	0.0127	RAB42	RAB42, member RAS oncogene family	Multiple_Complex
TC0300013978.hg.1	9.93	9.28	1.57	0.0008	0.0127	USP4	ubiquitin specific peptidase 4 (proto-oncogene)	Multiple_Complex
TC0600011466.hg.1	5.12	5.98	-1.82	0.0008	0.0127	ZBTB12	zinc finger and BTB domain containing 12	Coding
TSUnmapped00000041.hg.1	3.9	4.67	-1.72	0.0008	0.0128	ATG16L1	autophagy related 16-like 1	NonCoding
TC0700007993.hg.1	3.75	4.44	-1.61	0.0008	0.0128	CLDN4	claudin 4	Multiple_Complex
TC0400008972.hg.1	7.14	6.22	1.9	0.0008	0.0128	DCLK2	doublecortin-like kinase 2	Multiple_Complex
TC0200010083.hg.1	11.75	11.06	1.62	0.0008	0.0128	HNRNPA3	heterogeneous nuclear ribonucleoprotein A3; microRNA 4444-2; microRNA 4444-1	Multiple_Complex
TC1200007737.hg.1	4.4	5.09	-1.62	0.0008	0.0128	HOXC11	homeobox C11	Multiple_Complex
TC1100006661.hg.1	4.48	3.56	1.89	0.0008	0.0128	OR52I1	olfactory receptor, family 52, subfamily I, member 1	Coding
TC1400008689.hg.1	12.42	11.81	1.52	0.0008	0.0128	PSMB5	proteasome subunit beta 5	Multiple_Complex
TC0100013455.hg.1	9.41	8.58	1.78	0.0008	0.0128	RPA2	replication protein A2	Multiple_Complex
TSUnmapped00000269.hg.1	6.98	5.82	2.23	0.0008	0.0128	SERTAD4	SERTA domain containing 4	NonCoding
TC1600006519.hg.1	4.9	4.05	1.8	0.0008	0.0128	SSTR5	somatostatin receptor 5	Coding
TC0800008769.hg.1	6.89	6.27	1.53	0.0008	0.0128	TRMT12	tRNA methyltransferase 12 homolog (S. cerevisiae)	Multiple_Complex
TC2200008001.hg.1	10.51	9.91	1.52	0.0008	0.0129	TXNRD2	thioredoxin reductase 2	Multiple_Complex
TC0200006983.hg.1	4.73	4.1	1.54	0.0008	0.013	EFR3B	EFR3 homolog B	Multiple_Complex
TC1900011270.hg.1	7.61	6.71	1.86	0.0008	0.013	HAS1	hyaluronan synthase 1	Multiple_Complex
TC2000009149.hg.1	5.42	4.72	1.62	0.0008	0.013	PTPRT	protein tyrosine phosphatase, receptor type, T	Multiple_Complex
TC1400008693.hg.1	8.82	7.99	1.77	0.0008	0.0131	CDH24	cadherin 24, type 2	Multiple_Complex
TC0400007379.hg.1	4.2	3.51	1.61	0.0008	0.0131	GRXCR1	glutaredoxin, cysteine rich 1	Coding
TC0100009870.hg.1	13.26	12.3	1.95	0.0008	0.0131	HIST2H4B	histone cluster 2, H4b; histone cluster 2, H4a	Coding
TC0100007305.hg.1	4.81	4.15	1.58	0.0008	0.0131	KDM1A	Transcript Identified by AceView, Entrez Gene ID(s) 23028	Unassigned
TC0400011712.hg.1	4.63	5.23	-1.51	0.0008	0.0131	PDE5A	phosphodiesterase 5A, cGMP-specific	Multiple_Complex
TC1100011797.hg.1	7.96	7.02	1.92	0.0008	0.0131	RAB30	RAB30, member RAS oncogene family	Multiple_Complex
TC1100012730.hg.1	8.54	7.71	1.77	0.0008	0.0131	RPUSD4	RNA pseudouridylate synthase domain containing 4	Multiple_Complex
TC1000010722.hg.1	7.67	7.03	1.56	0.0008	0.0131	SLC16A9	solute carrier family 16, member 9	Multiple_Complex
TC1200007204.hg.1	4.06	4.65	-1.51	0.0008	0.0131	TSPAN11	tetraspanin 11	Multiple_Complex
TSUnmapped00000054.hg.1	5.35	6.09	-1.67	0.0008	0.0131	ZNF780B	zinc finger protein 780B	Coding
TSUnmapped00000177.hg.1	5.35	6.09	-1.67	0.0008	0.0131	ZNF780B	zinc finger protein 780B	Coding
TC0600009076.hg.1	5.14	5.93	-1.73	0.0008	0.0133	ARMC2	armadillo repeat containing 2	Multiple_Complex
TC0300012009.hg.1	9	8.31	1.62	0.0008	0.0133	C3orf17	chromosome 3 open reading frame 17	Multiple_Complex
TC1100013056.hg.1	7.08	6.06	2.03	0.0008	0.0133	CARNS1	carnosine synthase 1	Multiple_Complex
TC0600011870.hg.1	9.71	8.55	2.24	0.0008	0.0133	DNPH1	2-deoxynucleoside 5-phosphate N-hydrolase 1	Multiple_Complex
TC0200012656.hg.1	11.3	10.44	1.81	0.0008	0.0133	EFEMP1	EGF containing fibulin-like extracellular matrix protein 1	Multiple_Complex
TC1200008535.hg.1	11.1	10.16	1.92	0.0008	0.0133	ELK3	ELK3, ETS-domain protein (SRF accessory protein 2)	Multiple_Complex
TSUnmapped00000332.hg.1	5.61	4.69	1.89	0.0008	0.0133	HHAT	hedgehog acyltransferase	Coding
TC0X00010278.hg.1	4.18	4.92	-1.67	0.0008	0.0133	NAP1L3	nucleosome assembly protein 1-like 3	Coding
TC1100007648.hg.1	4.64	3.96	1.6	0.0009	0.0133	OR5AR1	olfactory receptor, family 5, subfamily AR, member 1 (gene/pseudogene)	Multiple_Complex
TC1000008712.hg.1	9.41	8.62	1.73	0.0008	0.0133	PPRC1	peroxisome proliferator-activated receptor gamma, coactivator-related 1	Multiple_Complex
TC1200006838.hg.1	6.29	5.02	2.41	0.0008	0.0133	SMIM10L1	small integral membrane protein 10 like 1	Multiple_Complex
TC0700006499.hg.1	4.62	3.95	1.59	0.0008	0.0133	UNCX	UNC homeobox	Coding
TC1400010649.hg.1	10.36	9.56	1.73	0.0008	0.0133	VRK1	vaccinia related kinase 1	Multiple_Complex
TSUnmapped00000495.hg.1	4.62	5.34	-1.65	0.0008	0.0133	ZDHHC3	zinc finger, DHHC-type containing 3	Coding
TSUnmapped00000196.hg.1	4.7	4.1	1.51	0.0009	0.0133	ZNF546	zinc finger protein 546	Coding
TC1900011825.hg.1	6.41	7.17	-1.69	0.0009	0.0133	ZNF587	zinc finger protein 587	Multiple_Complex
TC0700013367.hg.1	5	4.35	1.56	0.0008	0.0133	ZNF679	zinc finger protein 679	Coding
TC1900009684.hg.1	5.04	4.36	1.61	0.0009	0.0134	ACP5	acid phosphatase 5, tartrate resistant	Multiple_Complex
TC0500007138.hg.1	11.77	11.02	1.68	0.0009	0.0134	IL7R	interleukin 7 receptor	Multiple_Complex
TC1900007012.hg.1	9.47	8.78	1.61	0.0009	0.0134	LDLR	low density lipoprotein receptor; microRNA 6886	Multiple_Complex
TC1700009522.hg.1	9.58	8.97	1.53	0.0009	0.0134	PELP1	proline, glutamate and leucine rich protein 1	Multiple_Complex
TC0X00008621.hg.1	4.74	3.87	1.83	0.0009	0.0134	SPANXN4	SPANX family, member N4	Coding
TC0600013155.hg.1	6.84	5.62	2.33	0.0009	0.0134	TMEM244	transmembrane protein 244	Coding
TC0X00008751.hg.1	9.84	9.17	1.59	0.0009	0.0135	MAGEA2	MAGE family member A2; MAGE family member A2B	Multiple_Complex
TC2200007493.hg.1	12.97	14.42	-2.72	0.0009	0.0135	MEI1	Salzman2013 ALT_ACCEPTOR, ALT_DONOR, coding, INTERNAL, intronic best transcript NM_152513	NonCoding
TC0400012638.hg.1	7.6	6.87	1.67	0.0009	0.0137	UFSP2	UFM1-specific peptidase 2	Multiple_Complex
TC0800009854.hg.1	4.03	4.68	-1.57	0.0009	0.0139	BIN3-IT1	BIN3 intronic transcript 1	Multiple_Complex
TC0600007540.hg.1	9.16	8.47	1.62	0.0009	0.0139	C6orf136	chromosome 6 open reading frame 136	Multiple_Complex
TC0600008319.hg.1	4.51	3.7	1.74	0.0009	0.0139	FAM83B	family with sequence similarity 83, member B	Multiple_Complex
TC0700012547.hg.1	4.82	4.04	1.72	0.0009	0.0139	OPN1SW	opsin 1 (cone pigments), short-wave-sensitive	Multiple_Complex
TC1100007519.hg.1	4.11	3.43	1.6	0.0009	0.0139	OR4C3	olfactory receptor, family 4, subfamily C, member 3	Coding
TC1100010397.hg.1	10.23	9.33	1.87	0.0009	0.014	CCDC34	coiled-coil domain containing 34	Multiple_Complex
TC0400010614.hg.1	4.84	4.12	1.64	0.0009	0.014	CNGA1	cyclic nucleotide gated channel alpha 1	Multiple_Complex
TC1700008573.hg.1	10.59	9.8	1.73	0.0009	0.014	DDX42	DEAD (Asp-Glu-Ala-Asp) box helicase 42	Multiple_Complex
TC1200007050.hg.1	4.08	3.38	1.62	0.0009	0.014	IAPP	islet amyloid polypeptide	Coding
TC0200016025.hg.1	5.42	6.12	-1.62	0.0009	0.014	LINC00471	long intergenic non-protein coding RNA 471	NonCoding
TC0800010504.hg.1	5.04	4.42	1.54	0.0009	0.014	MOS	v-mos Moloney murine sarcoma viral oncogene homolog	Coding
TC0400009944.hg.1	4.07	3.4	1.59	0.0009	0.014	PSAPL1	prosaposin-like 1 (gene/pseudogene)	Multiple_Complex
TC1100007996.hg.1	10.33	9.69	1.56	0.0009	0.014	ZFPL1	zinc finger protein-like 1	Multiple_Complex
TSUnmapped00000237.hg.1	4.19	4.78	-1.51	0.0009	0.014	ZKSCAN7	zinc finger with KRAB and SCAN domains 7	Coding
TC0600007377.hg.1	9.09	7.59	2.83	0.0009	0.0141	HIST1H2BM	histone cluster 1, H2bm	Coding
TC0800012088.hg.1	5.7	4.81	1.85	0.0009	0.0141	LY6D	lymphocyte antigen 6 complex, locus D	Multiple_Complex
TC0700008306.hg.1	8.26	10.1	-3.58	0.0009	0.0142	FZD1	frizzled class receptor 1	Coding
TC0100015698.hg.1	8.63	7.51	2.16	0.0009	0.0142	HIST2H3D	histone cluster 2, H3d	Coding
TC1400009585.hg.1	5.58	4.97	1.53	0.0009	0.0142	MAP3K9	mitogen-activated protein kinase kinase kinase 9	Multiple_Complex
TC1700007108.hg.1	5.11	4.44	1.6	0.0009	0.0142	MIEF2	mitochondrial elongation factor 2	Multiple_Complex
TC0800011086.hg.1	4.75	4.16	1.51	0.0009	0.0142	RUNX1T1	runt-related transcription factor 1; translocated to, 1 (cyclin D-related)	Multiple_Complex
TC1900009807.hg.1	10.59	9.91	1.6	0.001	0.0143	ASF1B	anti-silencing function 1B histone chaperone	Multiple_Complex
TC1000011605.hg.1	9.8	8.81	1.99	0.001	0.0143	CWF19L1	CWF19-like 1, cell cycle control (S. pombe); small nucleolar RNA, H/ACA box 12	Multiple_Complex
TC0200016643.hg.1	7.49	6.89	1.51	0.001	0.0143	DNMT3A	DNA (cytosine-5-)-methyltransferase 3 alpha	Multiple_Complex
TC0500008122.hg.1	3.99	4.63	-1.56	0.001	0.0143	GPR150	G protein-coupled receptor 150	Coding
TC1000008272.hg.1	6.32	5.64	1.6	0.0009	0.0143	RGR	retinal G protein coupled receptor	Multiple_Complex
TC0600007285.hg.1	11.8	11.15	1.57	0.001	0.0144	HIST1H2AE	histone cluster 1, H2ae	Coding
TC1400010749.hg.1	6.3	5.57	1.65	0.001	0.0144	LINC01599	long intergenic non-protein coding RNA 1599	Multiple_Complex
TC0600009568.hg.1	5.3	4.47	1.78	0.001	0.0144	SLC35D3	solute carrier family 35, member D3	Coding
TC0600011771.hg.1	4.95	4.21	1.67	0.001	0.0144	TREM2	triggering receptor expressed on myeloid cells 2	Coding
TSUnmapped00000088.hg.1	6.93	6.24	1.61	0.001	0.0145	DUSP16	dual specificity phosphatase 16	Coding
TC0100011333.hg.1	4.38	3.68	1.62	0.001	0.0146	CDK18	cyclin-dependent kinase 18	Multiple_Complex
TC0500013230.hg.1	7.74	6.94	1.75	0.001	0.0146	PCBD2	pterin-4 alpha-carbinolamine dehydratase/dimerization cofactor of hepatocyte nuclear factor 1 alpha (TCF1) 2	Multiple_Complex
TC0100016656.hg.1	5.73	5.1	1.55	0.001	0.0147	NCF2	neutrophil cytosolic factor 2	Multiple_Complex
TC1200012655.hg.1	6.59	5.73	1.82	0.001	0.0148	HELB	helicase (DNA) B	Multiple_Complex
TC0200016474.hg.1	14.02	13.35	1.59	0.001	0.0148	NAGK	N-acetylglucosamine kinase	Multiple_Complex
TC1100008054.hg.1	9	8.36	1.56	0.001	0.0148	PACS1	phosphofurin acidic cluster sorting protein 1	Multiple_Complex
TC1100013018.hg.1	11.38	10.71	1.59	0.001	0.0148	SDHAF2	succinate dehydrogenase complex assembly factor 2	Multiple_Complex
TC1500010887.hg.1	10.09	9.17	1.89	0.001	0.0149	CLN6	ceroid-lipofuscinosis, neuronal 6, late infantile, variant	Multiple_Complex
TC0300011834.hg.1	10.92	10.13	1.73	0.001	0.0149	FILIP1L	filamin A interacting protein 1-like	Multiple_Complex
TC0400011477.hg.1	11.33	10.5	1.78	0.001	0.015	CENPE	centromere protein E	Multiple_Complex
TC1400008056.hg.1	8.74	10.19	-2.74	0.001	0.015	IFI27	interferon, alpha-inducible protein 27	Multiple_Complex
TC1200012806.hg.1	3.96	4.57	-1.53	0.001	0.015	MYO1A	myosin IA	Multiple_Complex
TC0300007711.hg.1	9.22	8.54	1.6	0.001	0.015	SLC25A26	solute carrier family 25 (S-adenosylmethionine carrier), member 26	Multiple_Complex
TC2000009918.hg.1	4.92	4.17	1.67	0.001	0.0151	BPI	bactericidal/permeability-increasing protein	Multiple_Complex
TC0200009270.hg.1	8.07	7.43	1.56	0.001	0.0151	RAB6C	RAB6C, member RAS oncogene family	Coding
TC1400009524.hg.1	14.34	13.64	1.63	0.001	0.0152	ZFP36L1	ZFP36 ring finger protein-like 1	Coding
TC1900011812.hg.1	6.29	5.43	1.81	0.001	0.0152	ZNF547	zinc finger protein 547; trafficking protein particle complex 2B; trafficking protein particle complex 2	Multiple_Complex
TC2200007109.hg.1	6.96	6.3	1.58	0.0011	0.0153	DEPDC5	DEP domain containing 5	Multiple_Complex
TC0200016732.hg.1	10.88	9.99	1.86	0.0011	0.0153	MZT2A	mitotic spindle organizing protein 2A; microRNA 4784	Multiple_Complex
TC0600009343.hg.1	6.01	5.35	1.58	0.0011	0.0153	NKAIN2	Na+/K+ transporting ATPase interacting 2	Multiple_Complex
TC0900008740.hg.1	4.8	4.12	1.6	0.0011	0.0153	OLFML2A	olfactomedin like 2A	Coding
TC0100017030.hg.1	4.49	3.88	1.53	0.0011	0.0154	PIK3C2B	Transcript Identified by AceView, Entrez Gene ID(s) 5287	Unassigned
TC1600011378.hg.1	10.61	9.85	1.7	0.0011	0.0155	MVP	major vault protein; PAXIP1 associated glutamate-rich protein 1	Multiple_Complex
TC1400007495.hg.1	3.83	3.17	1.58	0.0011	0.0155	PLEKHH1	pleckstrin homology domain containing, family H (with MyTH4 domain) member 1	Multiple_Complex
TC1700010856.hg.1	6.38	5.72	1.58	0.0011	0.0156	C1QL1	complement component 1, q subcomponent-like 1	Coding
TC0300008332.hg.1	10.2	8.95	2.38	0.0011	0.0156	TAGLN3	transgelin 3	Coding
TC1900011912.hg.1	4.64	3.92	1.64	0.0011	0.0156	TM6SF2	transmembrane 6 superfamily member 2	Multiple_Complex
TC0100007949.hg.1	10.88	10.28	1.51	0.0011	0.0156	ZMPSTE24	zinc metallopeptidase STE24	Multiple_Complex
TC1200012145.hg.1	9.85	9.22	1.54	0.0011	0.0157	RAB35	RAB35, member RAS oncogene family	Multiple_Complex
TC2200007309.hg.1	6.82	6.08	1.67	0.0011	0.0157	SH3BP1	SH3-domain binding protein 1; pyridoxal (pyridoxine, vitamin B6) phosphatase	Multiple_Complex
TC0900012151.hg.1	5.58	4.79	1.73	0.0011	0.0158	ANKRD19P	ankyrin repeat domain 19, pseudogene	Multiple_Complex
TC0700012602.hg.1	7.05	6.38	1.59	0.0011	0.0158	CEP41	centrosomal protein 41kDa	Multiple_Complex
TC0700011503.hg.1	4.14	3.46	1.61	0.0011	0.0158	CLDN3	claudin 3	Coding
TC1000007024.hg.1	8.57	7.46	2.15	0.0011	0.0158	KIAA1217	KIAA1217	Multiple_Complex
TC2200007903.hg.1	4.15	3.37	1.71	0.0011	0.0158	LOC101929372	uncharacterized LOC101929372; novel transcript	Multiple_Complex
TC0300010962.hg.1	5.87	5.1	1.71	0.0011	0.0158	MYL3	myosin, light chain 3, alkali; ventricular, skeletal, slow	Coding
TC2200009275.hg.1	10.12	9.3	1.78	0.0011	0.0159	ADSL	adenylosuccinate lyase	Multiple_Complex
TC1900011679.hg.1	5.21	4.53	1.6	0.0011	0.0159	CYP4F3	cytochrome P450, family 4, subfamily F, polypeptide 3	Multiple_Complex
TC1100010718.hg.1	4.64	5.24	-1.52	0.0011	0.0159	LRP4	LDL receptor related protein 4	Multiple_Complex
TC0X00010512.hg.1	10.68	10	1.6	0.0011	0.016	CHRDL1	chordin-like 1	Coding
TC1900009987.hg.1	3.83	3.09	1.67	0.0011	0.016	FCHO1	Memczak2013 ANTISENSE, coding, intronic, upstream_start, UTR5 best transcript NM_001161357	NonCoding
TC1200012228.hg.1	4.11	3.16	1.94	0.0011	0.016	IL31	interleukin 31	Coding
TC2000009874.hg.1	14.06	13.41	1.56	0.0011	0.016	PSMF1	proteasome inhibitor subunit 1	Multiple_Complex
TC0900007953.hg.1	6.88	6.16	1.65	0.0011	0.0161	CENPP	centromere protein P	Multiple_Complex
TC1900010631.hg.1	4.79	4.06	1.66	0.0012	0.0161	RINL	Ras and Rab interactor like	Multiple_Complex
TC0100016018.hg.1	7.72	6.94	1.71	0.0012	0.0162	CRABP2	cellular retinoic acid binding protein 2	Coding
TC0100018406.hg.1	6.85	6.21	1.55	0.0012	0.0162	HNRNPCL1	heterogeneous nuclear ribonucleoprotein C-like 1	Coding
TC1700010420.hg.1	7.06	6.3	1.69	0.0012	0.0162	SLFN11	schlafen family member 11	Multiple_Complex
TC0700009491.hg.1	5.47	4.76	1.64	0.0012	0.0163	CLCN1	chloride channel, voltage-sensitive 1	Multiple_Complex
TC0X00006676.hg.1	4.11	3.23	1.84	0.0012	0.0164	BMX	BMX non-receptor tyrosine kinase	Multiple_Complex
TC0200014620.hg.1	4.06	3.41	1.57	0.0012	0.0164	CACNB4	calcium channel, voltage-dependent, beta 4 subunit	Multiple_Complex
TC0X00010682.hg.1	5.24	4.51	1.67	0.0012	0.0164	CT47B1	cancer/testis antigen family 47, member B1	Coding
TC0900007807.hg.1	7.64	8.83	-2.28	0.0012	0.0164	DAPK1	death-associated protein kinase 1	Multiple_Complex
TC1100006525.hg.1	4.94	5.63	-1.62	0.0012	0.0164	KRTAP5-5	keratin associated protein 5-5	Coding
TC1200010133.hg.1	4.34	5.13	-1.72	0.0012	0.0164	SOX5	Transcript Identified by AceView, Entrez Gene ID(s) 6660	Unassigned
TC1700011892.hg.1	12.46	11.72	1.68	0.0012	0.0164	TK1	thymidine kinase 1, soluble	Multiple_Complex
TC2100007492.hg.1	13.8	13.08	1.65	0.0012	0.0164	U2AF1	U2 small nuclear RNA auxiliary factor 1	Multiple_Complex
TC0900008804.hg.1	5.55	4.81	1.67	0.0012	0.0164	ZNF79	zinc finger protein 79	Multiple_Complex
TC0100013641.hg.1	11	10.24	1.69	0.0012	0.0165	AK2	adenylate kinase 2	Multiple_Complex
TC0100009056.hg.1	6.66	6.08	1.5	0.0012	0.0165	CCDC18	coiled-coil domain containing 18	Multiple_Complex
TC1400009926.hg.1	3.69	3.02	1.59	0.0012	0.0165	EML5	Transcript Identified by AceView, Entrez Gene ID(s) 161436	Unassigned
TC0X00010557.hg.1	4.25	4.95	-1.62	0.0012	0.0165	IL13RA2	interleukin 13 receptor, alpha 2	Multiple_Complex
TC0100008101.hg.1	10.39	9.65	1.67	0.0012	0.0165	KIF2C	kinesin family member 2C	Multiple_Complex
TC1200007686.hg.1	13.3	12.48	1.76	0.0012	0.0165	KRT18	keratin 18, type I	Multiple_Complex
TC1000006819.hg.1	7.88	6.59	2.44	0.0012	0.0165	MCM10	minichromosome maintenance 10 replication initiation factor	Multiple_Complex
TC1700011716.hg.1	9.52	8.84	1.61	0.0012	0.0165	NAT9	N-acetyltransferase 9 (GCN5-related, putative)	Multiple_Complex
TC0200016673.hg.1	6.27	5.66	1.53	0.0012	0.0165	RTN4	reticulon 4	Multiple_Complex
TC1700008144.hg.1	10.16	8.75	2.66	0.0012	0.0165	SP2	Sp2 transcription factor	Multiple_Complex
TC1900009020.hg.1	4.51	5.19	-1.6	0.0012	0.0165	ZSCAN1	zinc finger and SCAN domain containing 1	Coding
TC0200013284.hg.1	7.3	6.69	1.52	0.0012	0.0166	C2orf68	chromosome 2 open reading frame 68	Multiple_Complex
TC0200016646.hg.1	9.99	9.38	1.52	0.0012	0.0166	MEMO1	mediator of cell motility 1	Multiple_Complex
TC2000007213.hg.1	4.34	5.03	-1.61	0.0012	0.0167	MMP24	matrix metallopeptidase 24 (membrane-inserted)	Multiple_Complex
TC0500009058.hg.1	6.07	5.13	1.92	0.0013	0.0168	AFAP1L1	actin filament associated protein 1-like 1	Multiple_Complex
TC1200010910.hg.1	5.09	5.71	-1.53	0.0012	0.0168	APOF	apolipoprotein F	Coding
TC1500010923.hg.1	8.43	7.62	1.74	0.0012	0.0168	DET1	de-etiolated homolog 1 (Arabidopsis)	Multiple_Complex
TC0600007480.hg.1	10.39	11.19	-1.74	0.0013	0.0168	HLA-F	major histocompatibility complex, class I, F	Multiple_Complex
TC1100013020.hg.1	5.2	4.51	1.61	0.0012	0.0168	PPP1R32	protein phosphatase 1, regulatory subunit 32	Multiple_Complex
TC2100008227.hg.1	7.55	6.61	1.91	0.0012	0.0168	PRDM15	PR domain containing 15	Multiple_Complex
TC1100007301.hg.1	4.83	3.88	1.93	0.0012	0.0168	PRR5L	proline rich 5 like	Multiple_Complex
TC0500007231.hg.1	9.51	8.35	2.24	0.0012	0.0168	PTGER4	prostaglandin E receptor 4 (subtype EP4)	Multiple_Complex
TC0300007420.hg.1	5.09	4.27	1.76	0.0012	0.0168	RASSF1-AS1	RASSF1 antisense RNA 1	NonCoding
TC1500006870.hg.1	9.9	9.3	1.51	0.0013	0.017	C15orf41	chromosome 15 open reading frame 41	Multiple_Complex
TC1900006524.hg.1	11.5	10.88	1.54	0.0013	0.017	CIRBP	cold inducible RNA binding protein	Multiple_Complex
TC0800009464.hg.1	5.33	4.69	1.56	0.0013	0.017	DEFB103A	defensin, beta 103A; defensin, beta 103B	Coding
TC0600009808.hg.1	11.84	11.23	1.52	0.0013	0.017	PCMT1	protein-L-isoaspartate (D-aspartate) O-methyltransferase	Multiple_Complex
TC1400009002.hg.1	10.58	9.95	1.55	0.0013	0.017	SEC23A	Sec23 homolog A, COPII coat complex component	Multiple_Complex
TC1300008824.hg.1	7.76	6.8	1.95	0.0013	0.017	SLC25A30	solute carrier family 25, member 30	Multiple_Complex
TC1800006657.hg.1	5.96	6.88	-1.89	0.0013	0.017	VAPA	Memczak2013 ALT_ACCEPTOR, ALT_DONOR, coding, INTERNAL, intronic best transcript NM_003574	NonCoding
TC1200008134.hg.1	10.96	10.08	1.85	0.0013	0.017	YEATS4	YEATS domain containing 4	Multiple_Complex
TC1900011318.hg.1	5.39	3.97	2.68	0.0013	0.017	ZNF888	zinc finger protein 888	Multiple_Complex
TC0700007480.hg.1	3.29	4.04	-1.69	0.0013	0.0171	ABCA13	Memczak2013 ALT_ACCEPTOR, ALT_DONOR, coding, INTERNAL, intronic best transcript NM_152701	NonCoding
TC1600010669.hg.1	7.32	6.72	1.52	0.0013	0.0171	DDX28	DEAD (Asp-Glu-Ala-Asp) box polypeptide 28	Coding
TC1700008418.hg.1	10.4	9.7	1.62	0.0013	0.0172	DYNLL2	dynein, light chain, LC8-type 2	Multiple_Complex
TC1600011438.hg.1	5.3	5.89	-1.5	0.0013	0.0172	MLYCD	malonyl-CoA decarboxylase	Multiple_Complex
TC1200008346.hg.1	8.96	8.03	1.9	0.0013	0.0174	ALX1	ALX homeobox 1	Coding
TC0X00007949.hg.1	7.13	6.47	1.58	0.0013	0.0174	ARMCX1	armadillo repeat containing, X-linked 1	Coding
TC1400007548.hg.1	8.12	6.98	2.2	0.0013	0.0174	GALNT16	polypeptide N-acetylgalactosaminyltransferase 16	Multiple_Complex
TC0X00007356.hg.1	8.91	8.28	1.54	0.0013	0.0174	GNL3L	guanine nucleotide binding protein-like 3 (nucleolar)-like	Multiple_Complex
TC1100007772.hg.1	4.46	3.71	1.69	0.0013	0.0174	MS4A12	membrane-spanning 4-domains, subfamily A, member 12	Multiple_Complex
TC1400007404.hg.1	10.8	9.43	2.58	0.0013	0.0174	RHOJ	ras homolog family member J	Multiple_Complex
TC0500007251.hg.1	8.18	7.35	1.77	0.0013	0.0175	FBXO4	F-box protein 4	Multiple_Complex
TC0200007536.hg.1	4.16	3.53	1.55	0.0013	0.0175	GTF2A1L	general transcription factor IIA 1-like; STON1-GTF2A1L readthrough; stonin 1	Multiple_Complex
TC0100017793.hg.1	9.61	8.96	1.56	0.0013	0.0175	IRF2BP2	interferon regulatory factor 2 binding protein 2	Multiple_Complex
TC0900011284.hg.1	6.19	5.38	1.75	0.0013	0.0176	AKNA	AT-hook transcription factor	Multiple_Complex
TC0X00010691.hg.1	4.94	5.55	-1.52	0.0014	0.0176	CT47A1	cancer/testis antigen family 47, member A1	Coding
TC0300007051.hg.1	4.42	3.7	1.65	0.0014	0.0177	ITGA9	integrin alpha 9	Multiple_Complex
TC0100017528.hg.1	8.81	8.21	1.52	0.0014	0.0177	PARP1	poly(ADP-ribose) polymerase 1	Multiple_Complex
TC1600008893.hg.1	8.11	7.19	1.89	0.0014	0.0177	SPATA33	spermatogenesis associated 33	Multiple_Complex
TC0X00006590.hg.1	6.66	5.98	1.59	0.0014	0.0177	WWC3	WWC family member 3	Multiple_Complex
TC0200016431.hg.1	4.22	3.62	1.52	0.0014	0.0178	ARHGEF33	Rho guanine nucleotide exchange factor 33	Multiple_Complex
TC0500009444.hg.1	4.46	3.79	1.59	0.0014	0.0179	EFCAB9	EF-hand calcium binding domain 9	Multiple_Complex
TC1500010751.hg.1	4.18	3.37	1.76	0.0014	0.0179	FOXB1	forkhead box B1	NonCoding
TC0300013513.hg.1	11.68	10.9	1.72	0.0014	0.0179	P3H2	prolyl 3-hydroxylase 2	Multiple_Complex
TC1100011103.hg.1	9.95	9.17	1.71	0.0014	0.0179	STX5	syntaxin 5	Multiple_Complex
TC0300011016.hg.1	8.31	7.31	2.01	0.0014	0.018	NME6	NME/NM23 nucleoside diphosphate kinase 6	Multiple_Complex
TC2000007336.hg.1	7.15	6.27	1.84	0.0014	0.018	PPP1R16B	protein phosphatase 1, regulatory subunit 16B	Multiple_Complex
TC0200016498.hg.1	5.27	4.38	1.86	0.0014	0.0181	LIPT1	lipoyltransferase 1	Multiple_Complex
TC1200012641.hg.1	5.85	5.01	1.79	0.0014	0.0181	RDH5	retinol dehydrogenase 5 (11-cis/9-cis)	Multiple_Complex
TC0500010594.hg.1	4.43	3.72	1.65	0.0014	0.0183	PLCXD3	phosphatidylinositol-specific phospholipase C, X domain containing 3	Coding
TC0400007991.hg.1	10.61	9.72	1.86	0.0015	0.0184	COPS4	COP9 signalosome subunit 4	Multiple_Complex
TC0X00010893.hg.1	4.61	4.01	1.52	0.0014	0.0184	CT55	cancer/testis antigen 55	Multiple_Complex
TC1700006696.hg.1	5.73	5.02	1.63	0.0014	0.0184	FAM64A	family with sequence similarity 64, member A	Multiple_Complex
TC1700006660.hg.1	10.63	9.8	1.77	0.0015	0.0184	KIF1C	kinesin family member 1C	Multiple_Complex
TC0600011304.hg.1	3.93	4.62	-1.61	0.0015	0.0184	OR12D3	olfactory receptor, family 12, subfamily D, member 3	Coding
TC0200010803.hg.1	4.63	3.8	1.78	0.0014	0.0184	PLCD4	phospholipase C, delta 4	Multiple_Complex
TC0Y00006837.hg.1	4.33	5.03	-1.62	0.0015	0.0184	PRYP4	PTPN13-like, Y-linked pseudogene 4	Multiple_Complex
TC0800007641.hg.1	9.33	7.23	4.28	0.0014	0.0184	RGS20	regulator of G-protein signaling 20	Multiple_Complex
TC2200006718.hg.1	7.16	6.53	1.55	0.0015	0.0184	SDF2L1	stromal cell-derived factor 2-like 1	Multiple_Complex
TC1700009540.hg.1	8.44	7.79	1.57	0.0015	0.0184	SPAG7	sperm associated antigen 7	Multiple_Complex
TC0300008148.hg.1	7.52	6.9	1.53	0.0015	0.0184	TMEM45A	transmembrane protein 45A	Multiple_Complex
TC1500007616.hg.1	8.43	7.82	1.53	0.0014	0.0184	ZWILCH	zwilch kinetochore protein	Multiple_Complex
TC1100012227.hg.1	5.45	4.72	1.66	0.0015	0.0185	C11orf65	chromosome 11 open reading frame 65	Multiple_Complex
TC1600011574.hg.1	10.52	9.59	1.91	0.0015	0.0185	GINS2	GINS complex subunit 2 (Psf2 homolog)	Multiple_Complex
TC1900009236.hg.1	5.4	4.01	2.63	0.0015	0.0185	LMNB2	Zhang2013 ALT_ACCEPTOR, ALT_DONOR, coding, INTERNAL, intronic best transcript NM_032737	NonCoding
TC0100017587.hg.1	7.42	6.76	1.58	0.0015	0.0185	MRPL55	mitochondrial ribosomal protein L55	Multiple_Complex
TC1200012767.hg.1	4.75	4.15	1.52	0.0015	0.0185	PRB2	proline-rich protein BstNI subfamily 2	Multiple_Complex
TC0900009404.hg.1	10.61	9.99	1.54	0.0015	0.0186	PUM3	pumilio RNA binding family member 3	Multiple_Complex
TC0600010210.hg.1	5.68	4.93	1.68	0.0015	0.0186	UNC93A	unc-93 homolog A (C. elegans)	Multiple_Complex
TC1700011171.hg.1	10.02	9.38	1.55	0.0015	0.0187	COX11	COX11 cytochrome c oxidase copper chaperone	Multiple_Complex
TC1500010707.hg.1	8.79	7.91	1.84	0.0015	0.0188	ARHGAP11B	Rho GTPase activating protein 11B	Multiple_Complex
TC0X00008631.hg.1	5.69	4.74	1.93	0.0015	0.0188	UBE2NL	ubiquitin conjugating enzyme E2N-like (gene/pseudogene)	Multiple_Complex
TC2200008078.hg.1	9.47	8.67	1.74	0.0015	0.0189	GGT2	gamma-glutamyltransferase 2	Multiple_Complex
TC0100007331.hg.1	9.32	8.65	1.59	0.0015	0.0189	TCEB3	transcription elongation factor B (SIII), polypeptide 3 (110kDa, elongin A)	Multiple_Complex
TC1000008995.hg.1	6.78	6.03	1.68	0.0015	0.019	ATRNL1	attractin-like 1	Multiple_Complex
TC1600008892.hg.1	7.04	7.8	-1.69	0.0015	0.0191	DPEP1	dipeptidase 1 (renal)	Multiple_Complex
TC1100010290.hg.1	8.15	7.18	1.96	0.0015	0.0191	E2F8	E2F transcription factor 8	Multiple_Complex
TC1000009612.hg.1	14.33	13.73	1.52	0.0015	0.0191	KLF6	Kruppel-like factor 6	Multiple_Complex
TC0800006752.hg.1	3.54	4.23	-1.62	0.0016	0.0192	GATA4	GATA binding protein 4	Multiple_Complex
TC1000012066.hg.1	10.57	9.64	1.9	0.0016	0.0193	NSMCE4A	NSE4 homolog A, SMC5-SMC6 complex component	Multiple_Complex
TC0100013651.hg.1	8.52	7.9	1.54	0.0016	0.0193	PHC2	polyhomeotic homolog 2 (Drosophila); microRNA 3605	Multiple_Complex
TC1200012533.hg.1	9.21	8.47	1.67	0.0016	0.0193	POLE	polymerase (DNA directed), epsilon, catalytic subunit	Multiple_Complex
TC0700007198.hg.1	13.87	13.12	1.69	0.0016	0.0194	ANLN	anillin actin binding protein	Multiple_Complex
TC1900008061.hg.1	4.53	3.8	1.65	0.0016	0.0194	DLL3	delta-like 3 (Drosophila)	Multiple_Complex
TC0400011503.hg.1	7.07	6.12	1.94	0.0016	0.0194	PPA2	pyrophosphatase (inorganic) 2	Multiple_Complex
TC0800012126.hg.1	10.07	10.67	-1.51	0.0016	0.0194	TOP1MT	topoisomerase (DNA) I, mitochondrial	Multiple_Complex
TC1500010630.hg.1	6.19	6.82	-1.55	0.0016	0.0195	ADAMTS17	ADAM metallopeptidase with thrombospondin type 1 motif 17	Multiple_Complex
TC1100011128.hg.1	12.6	11.77	1.78	0.0016	0.0195	ATL3	atlastin GTPase 3	Multiple_Complex
TC1300009919.hg.1	4.5	3.9	1.52	0.0016	0.0195	ATP4B	ATPase, H+/K+ exchanging, beta polypeptide	Coding
TC0100007669.hg.1	6.07	5.44	1.55	0.0016	0.0195	CCDC28B	coiled-coil domain containing 28B	Multiple_Complex
TC0400012836.hg.1	4.5	3.81	1.61	0.0016	0.0195	ENPEP	glutamyl aminopeptidase (aminopeptidase A)	Multiple_Complex
TC0400009551.hg.1	4.33	3.74	1.51	0.0016	0.0195	F11	coagulation factor XI	Multiple_Complex
TC0100012884.hg.1	7.05	6.25	1.75	0.0016	0.0195	FBXO2	F-box protein 2	Multiple_Complex
TC1300009637.hg.1	5.16	4.54	1.54	0.0016	0.0195	GGACT	gamma-glutamylamine cyclotransferase	Multiple_Complex
TC0700013620.hg.1	9.76	8.85	1.88	0.0016	0.0195	IMPDH1	IMP (inosine 5-monophosphate) dehydrogenase 1	Multiple_Complex
TC1100009685.hg.1	6.96	6.32	1.56	0.0016	0.0195	IRF7	interferon regulatory factor 7	Multiple_Complex
TC0700010603.hg.1	3.96	4.59	-1.55	0.0016	0.0195	TRIL	TLR4 interactor with leucine-rich repeats	Multiple_Complex
TC1100013026.hg.1	5.48	6.66	-2.27	0.0016	0.0195	TTC9C	tetratricopeptide repeat domain 9C	NonCoding
TC0100017420.hg.1	7.65	6.6	2.06	0.0016	0.0196	DUSP10	dual specificity phosphatase 10	Multiple_Complex
TC1100009238.hg.1	6.48	5.62	1.82	0.0016	0.0196	HMBS	hydroxymethylbilane synthase	Multiple_Complex
TSUnmapped00000387.hg.1	4.94	4.05	1.85	0.0016	0.0197	ADAMTS13	ADAM metallopeptidase with thrombospondin type 1 motif 13	Coding
TC0100007813.hg.1	4.28	3.48	1.74	0.0016	0.0197	CSF3R	Memczak2013 ANTISENSE, CDS, coding, INTERNAL best transcript NM_156039	NonCoding
TC1900011861.hg.1	4.86	4.1	1.69	0.0016	0.0197	S1PR2	sphingosine-1-phosphate receptor 2	Multiple_Complex
TC0900011864.hg.1	8.6	7.65	1.92	0.0016	0.0197	VAV2	vav 2 guanine nucleotide exchange factor	Multiple_Complex
TC0700011561.hg.1	4.85	4.2	1.57	0.0017	0.0198	CCL24	chemokine (C-C motif) ligand 24	Coding
TC1100007448.hg.1	7.05	6.4	1.58	0.0017	0.0198	DGKZ	diacylglycerol kinase, zeta	Multiple_Complex
TC0X00007599.hg.1	4.74	4.09	1.57	0.0017	0.0198	DMRTC1	DMRT-like family C1; family with sequence similarity 226, member B (non-protein coding); family with sequence similarity 226, member A (non-protein coding); DMRT-like family C1B	Multiple_Complex
TC1300008856.hg.1	4.14	5.21	-2.1	0.0017	0.0198	ESD	Transcript Identified by AceView, Entrez Gene ID(s) 2098	Unassigned
TC0100017094.hg.1	9.5	8.76	1.67	0.0017	0.0198	FAM72A	family with sequence similarity 72, member A	Multiple_Complex
TC1200011961.hg.1	7.57	6.86	1.64	0.0017	0.0198	TMEM116	transmembrane protein 116	Multiple_Complex
TC0600011308.hg.1	4.35	3.53	1.76	0.0017	0.0199	MAS1L	MAS1 proto-oncogene like, G protein-coupled receptor	Coding
TC1200008568.hg.1	10.73	10.11	1.54	0.0017	0.0199	TMPO	thymopoietin	Multiple_Complex
TC0800010043.hg.1	11.72	11	1.65	0.0017	0.02	PPP2CB	protein phosphatase 2, catalytic subunit, beta isozyme	Multiple_Complex
TC0200016668.hg.1	6.66	7.29	-1.54	0.0017	0.0201	GPR75	G protein-coupled receptor 75	Coding
TC1900007900.hg.1	6.13	5.49	1.56	0.0017	0.0201	LOC101927572	uncharacterized LOC101927572; Memczak2013 ANTISENSE, CDS, coding, INTERNAL, intronic best transcript NM_015526; novel transcript, antisense to CLIP3 and THAP8	Multiple_Complex
TC1900006727.hg.1	10.94	9.97	1.95	0.0017	0.0202	UHRF1	ubiquitin-like with PHD and ring finger domains 1	Multiple_Complex
TC1200011320.hg.1	7.09	7.8	-1.63	0.0017	0.0203	BBS10	Bardet-Biedl syndrome 10	Coding
TC1900011868.hg.1	5.65	6.29	-1.56	0.0017	0.0203	EPOR	erythropoietin receptor	Multiple_Complex
TC1000011673.hg.1	5.12	4.49	1.54	0.0017	0.0203	PITX3	paired-like homeodomain 3	Coding
TC0100006910.hg.1	3.67	4.25	-1.5	0.0017	0.0203	PRAMEF2	PRAME family member 2	Coding
TC0300013966.hg.1	5.87	5.12	1.68	0.0017	0.0203	PRSS45	protease, serine 45	Coding
TC2100008496.hg.1	12.55	11.74	1.75	0.0017	0.0203	SLC5A3	solute carrier family 5 (sodium/myo-inositol cotransporter), member 3; mitochondrial ribosomal protein S6	Multiple_Complex
TC0200009078.hg.1	8.49	7.71	1.71	0.0018	0.0204	EPB41L5	erythrocyte membrane protein band 4.1 like 5	Multiple_Complex
TC0600009362.hg.1	4.52	5.1	-1.5	0.0017	0.0204	HEY2	hes-related family bHLH transcription factor with YRPW motif 2	Multiple_Complex
TC0100008411.hg.1	4.53	3.93	1.51	0.0018	0.0204	RP11-67L3.5	novel transcript; Transcript Identified by AceView, Entrez Gene ID(s) 199964	Multiple_Complex
TC1900010286.hg.1	12.68	11.99	1.61	0.0017	0.0204	UQCRFS1	ubiquinol-cytochrome c reductase, Rieske iron-sulfur polypeptide 1	Coding
TC0800007016.hg.1	6.28	7.22	-1.92	0.0018	0.0205	CHMP7	Transcript Identified by AceView, Entrez Gene ID(s) 91782	Unassigned
TC1900008035.hg.1	5.33	4.69	1.57	0.0018	0.0205	NFKBIB	nuclear factor of kappa light polypeptide gene enhancer in B-cells inhibitor, beta	Multiple_Complex
TC1700010191.hg.1	11.31	10.56	1.68	0.0018	0.0205	POLDIP2	polymerase (DNA-directed), delta interacting protein 2	Multiple_Complex
TC0900009127.hg.1	7.58	6.84	1.67	0.0018	0.0206	COL5A1	collagen, type V, alpha 1	Multiple_Complex
TC1400008478.hg.1	7.23	6.1	2.2	0.0018	0.0206	PACS2	phosphofurin acidic cluster sorting protein 2	Multiple_Complex
TC1100008447.hg.1	9.71	9.13	1.5	0.0018	0.0206	SPCS2	signal peptidase complex subunit 2	Multiple_Complex
TC1900009769.hg.1	9.39	8.69	1.62	0.0018	0.0206	STX10	syntaxin 10	Multiple_Complex
TC1700007752.hg.1	3.96	3.3	1.58	0.0018	0.0207	PPP1R1B	protein phosphatase 1, regulatory (inhibitor) subunit 1B	Multiple_Complex
TC0700011948.hg.1	6.35	5.69	1.57	0.0018	0.0208	FAM200A	family with sequence similarity 200, member A	Coding
TC1600008155.hg.1	5.49	4.8	1.61	0.0018	0.0208	PLEKHG4	pleckstrin homology domain containing, family G (with RhoGef domain) member 4	Multiple_Complex
TC1900010824.hg.1	5.7	4.98	1.65	0.0018	0.0208	PSG11	pregnancy specific beta-1-glycoprotein 11	Multiple_Complex
TC1100010893.hg.1	5.18	5.92	-1.67	0.0018	0.0208	SLC43A1	solute carrier family 43 (amino acid system L transporter), member 1	Multiple_Complex
TC1600009545.hg.1	5.8	5.12	1.6	0.0018	0.021	ABCC6	ATP binding cassette subfamily C member 6	Multiple_Complex
TC1900010673.hg.1	6.2	5.51	1.61	0.0018	0.021	DYRK1B	dual specificity tyrosine-(Y)-phosphorylation regulated kinase 1B	Multiple_Complex
TC2000008824.hg.1	5.41	6.08	-1.58	0.0018	0.021	FOXS1	forkhead box S1	Multiple_Complex
TC1400007710.hg.1	6.78	7.49	-1.63	0.0018	0.021	JDP2	Jun dimerization protein 2	Multiple_Complex
TC0700006562.hg.1	5.94	5.04	1.86	0.0018	0.021	LFNG	LFNG O-fucosylpeptide 3-beta-N-acetylglucosaminyltransferase; microRNA 4648	Multiple_Complex
TC0200013863.hg.1	4.98	4.31	1.59	0.0018	0.021	NPHP1	nephronophthisis 1 (juvenile)	Multiple_Complex
TC1000006648.hg.1	11.28	10.43	1.81	0.0018	0.021	RBM17	RNA binding motif protein 17	Multiple_Complex
TC0100011027.hg.1	9.65	9.04	1.52	0.0019	0.0211	CDC73	cell division cycle 73	Multiple_Complex
TC2200007891.hg.1	3.95	3.36	1.5	0.0018	0.0211	CECR6	cat eye syndrome chromosome region, candidate 6	Coding
TC0200012092.hg.1	5.16	4.16	2	0.0019	0.0212	CCDC121	coiled-coil domain containing 121	Coding
TC1600010801.hg.1	4.15	3.41	1.66	0.0019	0.0212	PKD1L3	polycystic kidney disease 1-like 3	Multiple_Complex
TC2000007430.hg.1	13.09	12.13	1.96	0.0019	0.0212	SRSF6	serine/arginine-rich splicing factor 6	Multiple_Complex
TC0100013034.hg.1	5.76	5.17	1.5	0.0019	0.0213	ARHGEF19	Rho guanine nucleotide exchange factor 19	Multiple_Complex
TC1600009837.hg.1	8.57	7.72	1.8	0.0019	0.0213	GTF3C1	general transcription factor IIIC subunit 1	Multiple_Complex
TC0500007531.hg.1	4.35	3.44	1.88	0.0019	0.0213	PDE4D	Memczak2013 ANTISENSE, coding, INTERNAL, intronic best transcript NM_001165899	NonCoding
TC1300009321.hg.1	9.35	8.73	1.54	0.0019	0.0213	RNF219	ring finger protein 219	Multiple_Complex
TC1600011220.hg.1	10.02	9.24	1.72	0.0019	0.0214	CYBA	cytochrome b-245, alpha polypeptide	Multiple_Complex
TC0100013800.hg.1	5.71	5.03	1.6	0.0019	0.0214	HEYL	hes-related family bHLH transcription factor with YRPW motif-like	Coding
TC1600008979.hg.1	7.01	6.25	1.7	0.0019	0.0214	NARFL	nuclear prelamin A recognition factor-like	Multiple_Complex
TC0400006517.hg.1	5.61	4.9	1.64	0.0019	0.0214	UVSSA	UV stimulated scaffold protein A	Multiple_Complex
TSUnmapped00000559.hg.1	4.37	4.99	-1.54	0.0019	0.0215	FMN1	formin 1	Coding
TC2000007537.hg.1	3.59	4.19	-1.52	0.0019	0.0215	SLC2A10	solute carrier family 2 (facilitated glucose transporter), member 10	Multiple_Complex
TC0100013747.hg.1	10.29	9.39	1.87	0.0019	0.0215	SNIP1	Smad nuclear interacting protein 1	Multiple_Complex
TC0X00008824.hg.1	8.11	8.9	-1.73	0.0019	0.0215	TKTL1	transketolase-like 1	Multiple_Complex
TC1400010723.hg.1	11.52	10.93	1.51	0.0019	0.0215	TM9SF1	transmembrane 9 superfamily member 1	Multiple_Complex
TC1600011326.hg.1	11.02	10.09	1.9	0.0019	0.0216	HN1L	hematological and neurological expressed 1-like	Multiple_Complex
TC0900007552.hg.1	4.5	3.88	1.53	0.0019	0.0217	GDA	guanine deaminase	Multiple_Complex
TC0500008846.hg.1	5.48	4.83	1.57	0.0019	0.0217	IGIP	IgA-inducing protein	Coding
TC1100011587.hg.1	5.92	5.12	1.74	0.0019	0.0218	FAM168A	family with sequence similarity 168, member A	Multiple_Complex
TC1100006490.hg.1	5.75	4.87	1.84	0.0019	0.0219	PANO1	proapoptotic nucleolar protein 1	Coding
TC0400008450.hg.1	6.98	7.66	-1.61	0.002	0.022	ANK2	ankyrin 2, neuronal	Multiple_Complex
TC2100006787.hg.1	9.46	8.86	1.52	0.002	0.022	GABPA	GA binding protein transcription factor alpha subunit	Multiple_Complex
TC0100010006.hg.1	5.49	4.86	1.55	0.002	0.022	KPRP	keratinocyte proline-rich protein	Coding
TC0200009930.hg.1	4.58	3.89	1.61	0.002	0.0221	SP5	Sp5 transcription factor	Multiple_Complex
TC2000006442.hg.1	10.99	10.27	1.64	0.002	0.0222	NRSN2	neurensin 2	Multiple_Complex
TC1100011723.hg.1	9.8	9.11	1.62	0.002	0.0222	RSF1	remodeling and spacing factor 1	Multiple_Complex
TC1200009759.hg.1	6.98	5.83	2.23	0.002	0.0223	CDCA3	cell division cycle associated 3	Multiple_Complex
TC2200006878.hg.1	10.85	10.16	1.62	0.002	0.0223	GSTT2	glutathione S-transferase theta 2 (gene/pseudogene)	Multiple_Complex
TC1000012363.hg.1	5.36	4.69	1.59	0.002	0.0223	NKX6-2	NK6 homeobox 2	Multiple_Complex
TC1900007305.hg.1	11.98	11.18	1.74	0.002	0.0224	MYO9B	myosin IXB	Multiple_Complex
TC0500009072.hg.1	4.37	5.16	-1.72	0.002	0.0224	PPARGC1B	peroxisome proliferator-activated receptor gamma, coactivator 1 beta	Multiple_Complex
TC0100006840.hg.1	12.43	11.8	1.55	0.002	0.0224	TARDBP	TAR DNA binding protein	Multiple_Complex
TC1500008267.hg.1	6.24	5.32	1.89	0.002	0.0224	TICRR	TOPBP1-interacting checkpoint and replication regulator	Multiple_Complex
TC1900010895.hg.1	4.8	4.16	1.56	0.002	0.0225	CEACAM20	carcinoembryonic antigen-related cell adhesion molecule 20	Multiple_Complex
TC1700010298.hg.1	11.44	12.18	-1.68	0.002	0.0225	CRLF3	Memczak2013 ALT_ACCEPTOR, ALT_DONOR, coding, INTERNAL, intronic best transcript NM_015986	NonCoding
TC0600010790.hg.1	4.12	3.39	1.67	0.0021	0.0226	C6orf52	chromosome 6 open reading frame 52	Multiple_Complex
TC0600013781.hg.1	4.92	4.25	1.59	0.002	0.0226	LPA	lipoprotein, Lp(a)	Multiple_Complex
TC0100012345.hg.1	4.18	3.47	1.64	0.002	0.0226	OR2L3	olfactory receptor, family 2, subfamily L, member 3	Coding
TC1600007739.hg.1	8.67	8.05	1.54	0.002	0.0226	PHKB	phosphorylase kinase, beta	Multiple_Complex
TC2200007614.hg.1	8.88	8.15	1.66	0.0021	0.0227	FAM118A	family with sequence similarity 118, member A	Multiple_Complex
TC0700013548.hg.1	8.34	7.74	1.52	0.0021	0.0227	URGCP	upregulator of cell proliferation	Multiple_Complex
TC0300013980.hg.1	7	6.35	1.57	0.0021	0.0228	GMPPB	GDP-mannose pyrophosphorylase B	Multiple_Complex
TC1100006693.hg.1	4.09	3.35	1.67	0.0021	0.0228	OR51J1	olfactory receptor, family 51, subfamily J, member 1 (gene/pseudogene)	Coding
TC1200007783.hg.1	4.06	3.42	1.55	0.0021	0.0229	OR6C74	olfactory receptor, family 6, subfamily C, member 74	Coding
TC1600011565.hg.1	7.53	6.69	1.79	0.0021	0.023	CFDP1	craniofacial development protein 1	Multiple_Complex
TC1700009928.hg.1	13.76	13.16	1.51	0.0021	0.023	COPS3	COP9 signalosome subunit 3	Multiple_Complex
TC0600007862.hg.1	9.63	8.94	1.61	0.0021	0.0231	PIM1	Pim-1 proto-oncogene, serine/threonine kinase	Multiple_Complex
TC0200013573.hg.1	9.08	8.47	1.53	0.0021	0.0232	ACTR1B	ARP1 actin-related protein 1 homolog B, centractin beta (yeast)	Multiple_Complex
TC0100015023.hg.1	12.47	11.78	1.61	0.0021	0.0232	DPYD	dihydropyrimidine dehydrogenase	Multiple_Complex
TC1900011729.hg.1	14.06	13.44	1.54	0.0021	0.0232	TIMM50	translocase of inner mitochondrial membrane 50 homolog (S. cerevisiae)	Multiple_Complex
TC0100006866.hg.1	3.71	4.36	-1.56	0.0021	0.0233	C1orf167	chromosome 1 open reading frame 167	Multiple_Complex
TC1100010762.hg.1	9.84	9.17	1.58	0.0022	0.0234	NUP160	nucleoporin 160kDa	Multiple_Complex
TC0200015739.hg.1	8.27	7.66	1.52	0.0022	0.0234	ZNF142	zinc finger protein 142	Multiple_Complex
TC1900011978.hg.1	5.23	4.48	1.68	0.0022	0.0236	ZNF296	zinc finger protein 296	Coding
TC0100011205.hg.1	4.38	3.78	1.51	0.0022	0.0237	ELF3	E74-like factor 3 (ets domain transcription factor, epithelial-specific )	Multiple_Complex
TC1600011237.hg.1	4.37	3.73	1.56	0.0022	0.0237	PABPN1L	poly(A) binding protein, nuclear 1-like (cytoplasmic)	Coding
TC1400009147.hg.1	11.31	10.59	1.65	0.0022	0.0237	PYGL	phosphorylase, glycogen, liver	Multiple_Complex
TC1700008085.hg.1	6.29	5.45	1.79	0.0022	0.0237	STH	saitohin	Coding
TC1000010312.hg.1	4.3	5.06	-1.69	0.0022	0.0238	CUL2	Transcript Identified by AceView, Entrez Gene ID(s) 8453; novel transcript	NonCoding
TC0100013748.hg.1	12.16	11.5	1.57	0.0022	0.024	GNL2	guanine nucleotide binding protein-like 2 (nucleolar)	Multiple_Complex
TC0100008410.hg.1	4.16	3.5	1.58	0.0022	0.0242	LEXM	lymphocyte expansion molecule	Coding
TC0X00009492.hg.1	5.66	4.79	1.83	0.0023	0.0242	NDP	Norrie disease (pseudoglioma)	Multiple_Complex
TC0X00008820.hg.1	4.77	4.16	1.52	0.0023	0.0242	OPN1LW	opsin 1 (cone pigments), long-wave-sensitive	Multiple_Complex
TC0900012067.hg.1	5.16	6.48	-2.48	0.0023	0.0242	PNPLA7	patatin-like phospholipase domain containing 7	Multiple_Complex
TC1600011451.hg.1	10.91	10.29	1.54	0.0023	0.0242	TCF25	transcription factor 25 (basic helix-loop-helix)	Multiple_Complex
TC0100017733.hg.1	6.48	5.57	1.88	0.0023	0.0242	TSNAX	Memczak2013 ANTISENSE, CDS, coding, INTERNAL, UTR3 best transcript NM_005999	NonCoding
TC0600014088.hg.1	9.07	8.35	1.64	0.0022	0.0242	ZSCAN26	zinc finger and SCAN domain containing 26	Multiple_Complex
TSUnmapped00000405.hg.1	5.93	5.16	1.71	0.0023	0.0243	DGKD	diacylglycerol kinase, delta 130kDa	Coding
TC0600007380.hg.1	9.03	8.25	1.71	0.0023	0.0243	HIST1H2AL	histone cluster 1, H2al; histone cluster 1, H2bn	Multiple_Complex
TC1000008927.hg.1	8.84	8.07	1.71	0.0023	0.0243	VTI1A	vesicle transport through interaction with t-SNAREs 1A	Multiple_Complex
TC0100010939.hg.1	8.05	7.34	1.63	0.0023	0.0245	PLA2G4A	phospholipase A2, group IVA (cytosolic, calcium-dependent)	Multiple_Complex
TC1700007791.hg.1	8.41	7.56	1.81	0.0023	0.0245	RARA	retinoic acid receptor, alpha	Multiple_Complex
TC0X00008344.hg.1	4.36	5.03	-1.58	0.0023	0.0245	SH2D1A	SH2 domain containing 1A	Multiple_Complex
TC0200006831.hg.1	5.18	4.31	1.84	0.0023	0.0245	VSNL1	visinin like 1	Multiple_Complex
TC1700010190.hg.1	9.67	9.03	1.56	0.0023	0.0247	IFT20	intraflagellar transport 20	Multiple_Complex
TC1100012528.hg.1	11.17	10.43	1.67	0.0023	0.0247	THY1	Thy-1 cell surface antigen	Multiple_Complex
TC0800007370.hg.1	6.21	6.84	-1.55	0.0023	0.0248	ADAM32	ADAM metallopeptidase domain 32	Multiple_Complex
TC1500007883.hg.1	11.3	10.6	1.62	0.0024	0.0248	COMMD4	COMM domain containing 4	Multiple_Complex
TC0900007971.hg.1	5.19	5.81	-1.53	0.0023	0.0248	FGD3	FYVE, RhoGEF and PH domain containing 3	Multiple_Complex
TC1900010646.hg.1	5.31	4.56	1.68	0.0023	0.0248	IFNL3	interferon, lambda 3	Coding
TC1600007173.hg.1	3.93	3.34	1.5	0.0023	0.0248	OTOA	otoancorin	Multiple_Complex
TC0700007994.hg.1	4.77	4.09	1.6	0.0023	0.0248	WBSCR28	Williams-Beuren syndrome chromosome region 28	Coding
TC2000009516.hg.1	4.68	3.87	1.76	0.0024	0.0249	BCAS1	breast carcinoma amplified sequence 1	Multiple_Complex
TC0400008084.hg.1	4.09	3.46	1.55	0.0024	0.0249	DMP1	dentin matrix acidic phosphoprotein 1	Coding
TC0900012229.hg.1	8.95	8.23	1.65	0.0024	0.0249	EXOSC3	exosome component 3	Multiple_Complex
TC1600009397.hg.1	5.66	6.31	-1.57	0.0024	0.0249	PRM3	protamine 3	Coding
TC0X00007195.hg.1	12.4	11.53	1.83	0.0024	0.0249	RBM3	RNA binding motif (RNP1, RRM) protein 3	Multiple_Complex
TC0X00008228.hg.1	6.74	7.45	-1.63	0.0024	0.025	DOCK11	dedicator of cytokinesis 11	Multiple_Complex
TC2000009890.hg.1	5.12	4.49	1.55	0.0024	0.0251	ANKEF1	ankyrin repeat and EF-hand domain containing 1	Multiple_Complex
TC0400012663.hg.1	3.29	3.92	-1.55	0.0024	0.0251	FLJ38576	uncharacterized LOC651430; uncharacterized LOC651430 [Source:EntrezGene;Acc:651430]; novel transcript	NonCoding
TSUnmapped00000355.hg.1	4.48	3.86	1.53	0.0024	0.0251	LEUTX	leucine twenty homeobox	Coding
TC1400010604.hg.1	5.45	4.59	1.82	0.0024	0.0251	MIA2	melanoma inhibitory activity 2	Multiple_Complex
TC0X00008759.hg.1	10.03	9.2	1.78	0.0024	0.0251	NSDHL	NAD(P) dependent steroid dehydrogenase-like	Multiple_Complex
TC0600009270.hg.1	4.71	4.08	1.54	0.0024	0.0251	PLN	phospholamban	Coding
TC0900009273.hg.1	4.27	3.63	1.55	0.0024	0.0251	RNF224	ring finger protein 224	Coding
TC0900009076.hg.1	4.8	4.17	1.55	0.0024	0.0251	STKLD1	serine/threonine kinase-like domain containing 1	Multiple_Complex
TC0600008229.hg.1	4.62	3.85	1.71	0.0024	0.0251	TFAP2D	transcription factor AP-2 delta (activating enhancer binding protein 2 delta)	Multiple_Complex
TC0X00008027.hg.1	4.88	4.29	1.51	0.0024	0.0251	ZCCHC18	zinc finger, CCHC domain containing 18	Multiple_Complex
TC1200011985.hg.1	10.51	9.9	1.53	0.0024	0.0253	DDX54	DEAD (Asp-Glu-Ala-Asp) box polypeptide 54	Multiple_Complex
TC1100009212.hg.1	7.59	6.91	1.59	0.0024	0.0253	PHLDB1	pleckstrin homology-like domain, family B, member 1; microRNA 6716	Multiple_Complex
TC2200009197.hg.1	4.46	3.79	1.58	0.0024	0.0253	THAP7-AS1	THAP7 antisense RNA 1	NonCoding
TC0300007474.hg.1	6.28	5.65	1.55	0.0025	0.0255	DNAH1	dynein, axonemal, heavy chain 1	Multiple_Complex
TC1500007163.hg.1	11.87	11.18	1.61	0.0025	0.0255	DUT	deoxyuridine triphosphatase	Multiple_Complex
TC1700008016.hg.1	4.15	3.55	1.52	0.0025	0.0255	HIGD1B	HIG1 hypoxia inducible domain family, member 1B	Multiple_Complex
TSUnmapped00000180.hg.1	6.96	6.1	1.82	0.0025	0.0255	KIAA1143	KIAA1143 [Source:HGNC Symbol;Acc:HGNC:29198]	Coding
TC1400010586.hg.1	4.35	3.65	1.63	0.0025	0.0255	LTB4R	leukotriene B4 receptor; leukotriene B4 receptor 2	Coding
TC1600006653.hg.1	9.32	8.35	1.97	0.0025	0.0256	THOC6	THO complex 6	Multiple_Complex
TC0500010766.hg.1	9.48	8.72	1.7	0.0025	0.0258	PLPP1	phospholipid phosphatase 1; ring finger protein 138, E3 ubiquitin protein ligase pseudogene 1	Multiple_Complex
TC0500008454.hg.1	9.91	8.51	2.63	0.0025	0.0258	PRR16	proline rich 16	Multiple_Complex
TC2000009550.hg.1	12.99	12.3	1.62	0.0025	0.0259	AURKA	aurora kinase A	Multiple_Complex
TC1900011971.hg.1	4.11	3.46	1.58	0.0025	0.026	LYPD5	LY6/PLAUR domain containing 5	NonCoding
TC1100008069.hg.1	6.49	5.79	1.62	0.0025	0.0261	CNIH2	cornichon family AMPA receptor auxiliary protein 2	Multiple_Complex
TC1100009827.hg.1	5.66	5	1.59	0.0025	0.0261	OSBPL5	oxysterol binding protein-like 5	Multiple_Complex
TC1800007010.hg.1	5.1	4.45	1.58	0.0026	0.0262	DSG1	desmoglein 1	Coding
TC1700012239.hg.1	6.69	5.91	1.72	0.0026	0.0262	TBC1D3K	TBC1 domain family, member 3K	Coding
TC0100009482.hg.1	4.32	5.18	-1.82	0.0026	0.0263	HIPK1	Memczak2013 ALT_DONOR, coding, INTERNAL, intronic best transcript NM_198268	NonCoding
TC0900008763.hg.1	10.21	9.31	1.87	0.0026	0.0263	PBX3	pre-B-cell leukemia homeobox 3	Multiple_Complex
TC0100015873.hg.1	11.19	10.54	1.56	0.0026	0.0263	S100A13	S100 calcium binding protein A13	Multiple_Complex
TC0X00010917.hg.1	4.25	3.62	1.54	0.0026	0.0264	CT45A8	cancer/testis antigen family 45, member A8	Coding
TC0X00010918.hg.1	4.25	3.62	1.54	0.0026	0.0264	CT45A9	cancer/testis antigen family 45, member A9	Coding
TC0100007675.hg.1	5.09	5.68	-1.51	0.0026	0.0264	FAM167B	family with sequence similarity 167, member B	Coding
TC0800011334.hg.1	14.81	14.01	1.74	0.0026	0.0264	KLF10	Kruppel-like factor 10	Multiple_Complex
TC1400006998.hg.1	3.78	3.18	1.51	0.0026	0.0264	LRFN5	leucine rich repeat and fibronectin type III domain containing 5	Multiple_Complex
TC2000007666.hg.1	12.44	11.57	1.82	0.0026	0.0264	RNF114	ring finger protein 114	Multiple_Complex
TC0100011963.hg.1	9.46	8.75	1.63	0.0026	0.0264	SPRTN	SprT-like N-terminal domain	Multiple_Complex
TC0600010021.hg.1	6.36	5.65	1.64	0.0026	0.0264	SYTL3	synaptotagmin-like 3	Multiple_Complex
TC1600008829.hg.1	8.13	7.47	1.57	0.0026	0.0264	ZC3H18	zinc finger CCCH-type containing 18	Multiple_Complex
TC1900010078.hg.1	4.37	5.12	-1.69	0.0026	0.0264	ZNF14	zinc finger protein 14	Multiple_Complex
TSUnmapped00000742.hg.1	4.88	4.08	1.75	0.0026	0.0264	ZNF852	zinc finger protein 852	Coding
TC0600007461.hg.1	4.27	4.97	-1.62	0.0026	0.0265	OR10C1	olfactory receptor, family 10, subfamily C, member 1 (gene/pseudogene)	Multiple_Complex
TC0700013502.hg.1	8.44	7.85	1.5	0.0026	0.0265	SNX8	sorting nexin 8; microRNA 6836	Multiple_Complex
TC0500009281.hg.1	13.36	12.77	1.5	0.0026	0.0266	PTTG1	pituitary tumor-transforming 1	Multiple_Complex
TC0300006618.hg.1	4.26	3.5	1.69	0.0026	0.0266	SYN2	synapsin II	Multiple_Complex
TC0400012696.hg.1	4.48	3.89	1.51	0.0026	0.0266	TRIML2	tripartite motif family like 2	Multiple_Complex
TC1200007654.hg.1	9.49	8.89	1.52	0.0026	0.0267	ATG101	autophagy related 101	Multiple_Complex
TC1700011720.hg.1	7.28	6.53	1.68	0.0027	0.0267	FDXR	ferredoxin reductase	Multiple_Complex
TC0800010132.hg.1	6.08	5.3	1.72	0.0027	0.0268	LOC102723701	uncharacterized LOC102723701; novel transcript, antisense to ERLIN2	NonCoding
TC2000008845.hg.1	8.89	8.26	1.55	0.0027	0.0268	PLAGL2	pleiomorphic adenoma gene-like 2	Coding
TC1600011433.hg.1	3.97	4.69	-1.64	0.0027	0.0268	SYCE1L	synaptonemal complex central element protein 1-like	Multiple_Complex
TC2200009269.hg.1	6.16	5.42	1.67	0.0027	0.0269	APOBEC3A	apolipoprotein B mRNA editing enzyme, catalytic polypeptide-like 3A	Multiple_Complex
TC0700009982.hg.1	6.24	5.36	1.84	0.0027	0.0269	PRKAR1B	protein kinase, cAMP-dependent, regulatory, type I, beta	NonCoding
TC0X00008798.hg.1	11.26	10.61	1.57	0.0027	0.0269	SSR4	signal sequence receptor, delta	Multiple_Complex
TC1100006721.hg.1	5.22	4.57	1.56	0.0027	0.027	CNGA4	cyclic nucleotide gated channel alpha 4	Coding
TC1800008655.hg.1	9.72	9.06	1.58	0.0027	0.027	DYM	dymeclin	Multiple_Complex
TC2000007073.hg.1	5.38	6.05	-1.59	0.0027	0.0272	REM1	RAS (RAD and GEM)-like GTP-binding 1	Coding
TC1400010771.hg.1	4.93	3.94	1.99	0.0027	0.0274	ANGEL1	angel homolog 1 (Drosophila)	Multiple_Complex
TC0500012498.hg.1	12.26	11.56	1.63	0.0028	0.0274	ANXA6	annexin A6	Multiple_Complex
TC0900010886.hg.1	6.45	5.74	1.64	0.0028	0.0274	PTCH1	patched 1	Multiple_Complex
TC1100009702.hg.1	5.67	4.98	1.61	0.0028	0.0275	CEND1	cell cycle exit and neuronal differentiation 1	Multiple_Complex
TC0800008028.hg.1	10.52	9.72	1.75	0.0028	0.0276	PKIA	protein kinase (cAMP-dependent, catalytic) inhibitor alpha	Multiple_Complex
TC0600013740.hg.1	5.17	5.78	-1.53	0.0028	0.0276	RSPH3	radial spoke 3 homolog (Chlamydomonas)	Multiple_Complex
TC2100007327.hg.1	10.76	10.07	1.61	0.0028	0.0277	RRP1	ribosomal RNA processing 1	Multiple_Complex
TC0X00007424.hg.1	4.97	4.29	1.61	0.0028	0.0277	ZXDB	zinc finger, X-linked, duplicated B	Coding
TC1000006707.hg.1	10.28	8.9	2.6	0.0028	0.0278	GATA3	GATA binding protein 3	Multiple_Complex
TC0500008642.hg.1	4.78	4.18	1.52	0.0028	0.0278	IL13	interleukin 13	Multiple_Complex
TC1300008809.hg.1	9.34	8.7	1.57	0.0028	0.0278	NUFIP1	nuclear fragile X mental retardation protein interacting protein 1	Multiple_Complex
TC1900009947.hg.1	8.68	8.05	1.54	0.0028	0.0279	MYO9B	Memczak2013 ANTISENSE, CDS, coding, INTERNAL best transcript NM_004145	NonCoding
TC0100006499.hg.1	6.81	6.08	1.66	0.0028	0.0279	PUSL1	pseudouridylate synthase-like 1	Multiple_Complex
TC0700013488.hg.1	4.43	3.78	1.57	0.0028	0.0279	REPIN1	replication initiator 1	Multiple_Complex
TC0300013931.hg.1	4.33	3.73	1.52	0.0028	0.0279	SSUH2	ssu-2 homolog (C. elegans)	NonCoding
TC1200012763.hg.1	4.51	5.8	-2.44	0.0028	0.0279	TAS2R30	taste receptor, type 2, member 30; taste receptor, type 2, member 43; proline rich 4 (lacrimal)	Multiple_Complex
TC0600014266.hg.1	3.82	4.43	-1.52	0.0028	0.0279	TNXB	tenascin XB	Multiple_Complex
TC1000007428.hg.1	4.03	4.68	-1.57	0.0028	0.0279	ZNF32-AS3	ZNF32 antisense RNA 3	NonCoding
TC1100013004.hg.1	11.27	10.62	1.58	0.0029	0.028	CTNND1	catenin (cadherin-associated protein), delta 1	Multiple_Complex
TC0100016973.hg.1	8.69	7.85	1.79	0.0029	0.028	CYB5R1	cytochrome b5 reductase 1	Multiple_Complex
TC1000007544.hg.1	4.87	5.63	-1.69	0.0029	0.028	GDF2	growth differentiation factor 2	Coding
TC1300008998.hg.1	4.62	3.99	1.55	0.0029	0.028	LINC00282	long intergenic non-protein coding RNA 282	NonCoding
TC2000007110.hg.1	9.61	9.01	1.52	0.0029	0.028	POFUT1	protein O-fucosyltransferase 1; microRNA 1825	Multiple_Complex
TC0300007512.hg.1	7.73	7.13	1.52	0.0029	0.028	PRKCD	protein kinase C, delta	Multiple_Complex
TC1100008669.hg.1	8	7.38	1.53	0.0029	0.028	PRSS23	protease, serine, 23	Multiple_Complex
TC1300008059.hg.1	4.77	3.94	1.78	0.0029	0.028	SOX1	SRY box 1	Coding
TC1000006704.hg.1	7.02	6.22	1.74	0.0029	0.028	TAF3	TATA box binding protein associated factor 3	Multiple_Complex
TC0100010164.hg.1	6.54	5.87	1.59	0.0029	0.028	TMEM79	transmembrane protein 79	Multiple_Complex
TC2200008630.hg.1	7.43	6.72	1.63	0.0029	0.028	TST	thiosulfate sulfurtransferase (rhodanese)	Multiple_Complex
TSUnmapped00000117.hg.1	4.9	4.2	1.63	0.0029	0.028	ZNF660	zinc finger protein 660	Coding
TC0900007494.hg.1	9.21	8.57	1.56	0.0029	0.0281	FXN	frataxin	Multiple_Complex
TC0700013491.hg.1	4.84	5.52	-1.6	0.0029	0.0281	GIMAP1-GIMAP5	GIMAP1-GIMAP5 readthrough; GTPase, IMAP family member 5; GTPase, IMAP family member 1	Multiple_Complex
TC1800007850.hg.1	5.89	5.03	1.82	0.0029	0.0283	COLEC12	collectin sub-family member 12	Multiple_Complex
TC1700009613.hg.1	4.63	3.91	1.64	0.0029	0.0284	ASGR2	asialoglycoprotein receptor 2	Multiple_Complex
TC2000009169.hg.1	5.73	5.04	1.62	0.0029	0.0284	GTSF1L	gametocyte specific factor 1-like	Coding
TC0700012836.hg.1	6.52	5.85	1.58	0.0029	0.0284	KIAA1147	KIAA1147	Multiple_Complex
TC2000008029.hg.1	7.09	6.43	1.57	0.0029	0.0284	MRGBP	MRG/MORF4L binding protein	Multiple_Complex
TC1900011778.hg.1	4.1	4.81	-1.64	0.003	0.0285	ALDH16A1	aldehyde dehydrogenase 16 family, member A1	Multiple_Complex
TC1300008109.hg.1	5.51	4.9	1.54	0.003	0.0285	F10	coagulation factor X	Multiple_Complex
TC0600011470.hg.1	9.05	8.3	1.68	0.003	0.0285	NELFE	negative elongation factor complex member E; microRNA 1236	Multiple_Complex
TC1000006863.hg.1	7.84	7.24	1.51	0.003	0.0285	RPP38	ribonuclease P/MRP 38kDa subunit	Multiple_Complex
TC2000008140.hg.1	4.03	3.39	1.56	0.003	0.0285	SLC52A3	solute carrier family 52 (riboflavin transporter), member 3	Multiple_Complex
TC1900006932.hg.1	8.13	7.54	1.51	0.003	0.0285	ZNF559-ZNF177	ZNF559-ZNF177 readthrough; zinc finger protein 177; zinc finger protein 559	Multiple_Complex
TC0200015368.hg.1	4.47	5.16	-1.61	0.003	0.0286	FTCDNL1	formiminotransferase cyclodeaminase N-terminal like	Multiple_Complex
TC22_KI270734v1_random00006435.hg.1	4.08	3.19	1.85	0.003	0.0286	PRODH	Homo sapiens proline dehydrogenase (oxidase) 1 (PRODH), transcript variant 2, mRNA.; Homo sapiens proline dehydrogenase (oxidase) 1 (PRODH), transcript variant 1, mRNA.; proline dehydrogenase 1, mitochondrial; Homo sapiens proline dehydrogenase (oxidase) 1, mRNA (cDNA clone MGC:148079 IMAGE:40108133), complete cds.	Coding
TC0300010937.hg.1	4.86	5.49	-1.55	0.003	0.0286	XCR1	chemokine (C motif) receptor 1	Multiple_Complex
TC1400006529.hg.1	5.16	4.44	1.65	0.003	0.0287	ANG	angiogenin, ribonuclease, RNase A family, 5; ribonuclease, RNase A family, 4	Multiple_Complex
TC2000009924.hg.1	9.1	8.46	1.55	0.003	0.0288	DBNDD2	dysbindin (dystrobrevin binding protein 1) domain containing 2	Multiple_Complex
TC1200009768.hg.1	8.84	8.23	1.53	0.003	0.0288	LPCAT3	lysophosphatidylcholine acyltransferase 3	Multiple_Complex
TC1600008932.hg.1	9.82	9.11	1.63	0.003	0.0288	LUC7L	LUC7-like	Multiple_Complex
TC0300013555.hg.1	8.36	7.35	2.01	0.003	0.0288	MB21D2	Mab-21 domain containing 2	Coding
TC0100006906.hg.1	3.82	4.59	-1.71	0.003	0.0289	C1orf158	Transcript Identified by AceView, Entrez Gene ID(s) 93190	Unassigned
TC2200007952.hg.1	7	6.41	1.51	0.003	0.0289	CLTCL1	clathrin, heavy chain-like 1	Multiple_Complex
TC1700011439.hg.1	9.69	9.09	1.51	0.003	0.0289	TEX2	testis expressed 2	Multiple_Complex
TC2200007069.hg.1	10.32	9.58	1.67	0.0031	0.029	OSBP2	oxysterol binding protein 2	Multiple_Complex
TC1500009089.hg.1	7.52	8.26	-1.68	0.0031	0.029	PLCB2	phospholipase C, beta 2	Multiple_Complex
TC1700009597.hg.1	5.45	4.75	1.62	0.0031	0.0291	SLC13A5	solute carrier family 13 (sodium-dependent citrate transporter), member 5	Multiple_Complex
TC0900012231.hg.1	9.64	9.01	1.55	0.0031	0.0292	SHB	Src homology 2 domain containing adaptor protein B	Multiple_Complex
TC0100012172.hg.1	10.23	9.63	1.51	0.0031	0.0293	EXO1	exonuclease 1	Multiple_Complex
TC0100012604.hg.1	8.15	7.5	1.57	0.0031	0.0294	C1orf174	chromosome 1 open reading frame 174	Multiple_Complex
TC0100016021.hg.1	10.81	9.99	1.76	0.0031	0.0294	MRPL24	mitochondrial ribosomal protein L24	Multiple_Complex
TC1200011965.hg.1	5.55	6.62	-2.1	0.0031	0.0294	NAA25	N(alpha)-acetyltransferase 25, NatB auxiliary subunit	Multiple_Complex
TC1900010990.hg.1	5.51	4.84	1.59	0.0031	0.0294	PNMAL2	paraneoplastic Ma antigen family-like 2	Multiple_Complex
TC0500009012.hg.1	5.55	4.85	1.63	0.0031	0.0294	TCERG1	Transcript Identified by AceView, Entrez Gene ID(s) 10915	Unassigned
TC1600010656.hg.1	4.89	5.51	-1.54	0.0031	0.0295	CENPT	centromere protein T	Multiple_Complex
TC1600007992.hg.1	9.71	9.09	1.54	0.0031	0.0296	ARL2BP	ADP-ribosylation factor like GTPase 2 binding protein	Multiple_Complex
TC1400010198.hg.1	4.02	3.12	1.87	0.0031	0.0296	BEGAIN	brain-enriched guanylate kinase-associated	Multiple_Complex
TC1500009438.hg.1	6.1	5.51	1.5	0.0031	0.0296	LYSMD2	LysM, putative peptidoglycan-binding, domain containing 2	Coding
TC1400008193.hg.1	6.77	5.93	1.79	0.0032	0.0298	EVL	Enah/Vasp-like	Multiple_Complex
TC1300009505.hg.1	8.48	7.78	1.62	0.0032	0.0299	ABCC4	ATP binding cassette subfamily C member 4	Multiple_Complex
TC1100007063.hg.1	3.43	4.08	-1.57	0.0032	0.0299	ANO5	anoctamin 5	Multiple_Complex
TC1400007201.hg.1	12.92	12.14	1.72	0.0032	0.0299	CDKN3	cyclin-dependent kinase inhibitor 3	Multiple_Complex
TC1100009948.hg.1	4.21	5.43	-2.33	0.0032	0.0299	OR52E8	olfactory receptor, family 52, subfamily E, member 8	Coding
TC0200007943.hg.1	14.01	13.39	1.53	0.0032	0.0299	PCBP1	poly(rC) binding protein 1	Coding
TC0100013013.hg.1	8.22	7.43	1.72	0.0032	0.0299	UQCRHL	ubiquinol-cytochrome c reductase hinge protein like	Multiple_Complex
TC0100018489.hg.1	8.75	8.16	1.51	0.0032	0.0299	VPS72	vacuolar protein sorting 72 homolog (S. cerevisiae)	Multiple_Complex
TC0100018471.hg.1	7.52	6.9	1.54	0.0032	0.0299	WARS2	tryptophanyl tRNA synthetase 2, mitochondrial	Multiple_Complex
TC0700009399.hg.1	5.22	4.6	1.55	0.0032	0.03	TAS2R4	taste receptor, type 2, member 4	Coding
TC1000007013.hg.1	3.91	4.56	-1.57	0.0033	0.0304	PTF1A	pancreas specific transcription factor, 1a	Coding
TC1600010011.hg.1	6.52	5.79	1.65	0.0033	0.0304	PYCARD	PYD and CARD domain containing	Multiple_Complex
TC1400007944.hg.1	4.61	3.91	1.63	0.0033	0.0306	KCNK13	potassium channel, two pore domain subfamily K, member 13	Coding
TC0100012355.hg.1	3.49	4.11	-1.54	0.0033	0.0306	OR2T6	olfactory receptor, family 2, subfamily T, member 6	Coding
TC0900010366.hg.1	6.22	5.59	1.55	0.0033	0.0307	KLF9	Kruppel-like factor 9	Multiple_Complex
TC0600014369.hg.1	5.94	5.13	1.74	0.0033	0.0307	LINC00473	long intergenic non-protein coding RNA 473	NonCoding
TC0X00010559.hg.1	5.7	5.09	1.54	0.0033	0.0307	LRCH2	leucine-rich repeats and calponin homology (CH) domain containing 2	Multiple_Complex
TC0100018464.hg.1	4.59	3.72	1.83	0.0033	0.0307	PPM1J	protein phosphatase, Mg2+/Mn2+ dependent, 1J	Multiple_Complex
TC1000007333.hg.1	7.1	7.9	-1.75	0.0033	0.0307	ZNF33A	zinc finger protein 33A	Multiple_Complex
TC1700011262.hg.1	5.88	5.16	1.64	0.0033	0.0309	C17orf47	chromosome 17 open reading frame 47	Coding
TC0500007044.hg.1	7.65	6.89	1.69	0.0034	0.031	CDH6	cadherin 6, type 2, K-cadherin (fetal kidney)	Multiple_Complex
TC0700012855.hg.1	4.28	4.94	-1.58	0.0034	0.031	PRSS58	protease, serine, 58	Coding
TC0100008772.hg.1	7.02	7.67	-1.57	0.0034	0.031	RABGGTB	Zhang2013 ALT_ACCEPTOR, ALT_DONOR, coding, INTERNAL, intronic best transcript NM_004582	NonCoding
TC2200009128.hg.1	6.83	6.1	1.65	0.0034	0.0311	ALG12	ALG12, alpha-1,6-mannosyltransferase	Multiple_Complex
TC0500013297.hg.1	7.54	6.8	1.67	0.0034	0.0311	AMACR	alpha-methylacyl-CoA racemase	Multiple_Complex
TC2000010033.hg.1	4.4	3.68	1.64	0.0034	0.0311	CHRNA4	cholinergic receptor, nicotinic alpha 4	NonCoding
TC0X00006616.hg.1	4.91	5.51	-1.51	0.0034	0.0311	FRMPD4	FERM and PDZ domain containing 4	Coding
TC1500008485.hg.1	9.15	8.27	1.85	0.0034	0.0311	IGF1R	insulin-like growth factor 1 receptor	Multiple_Complex
TC1000009737.hg.1	4.65	4.05	1.52	0.0034	0.0311	ITIH5	inter-alpha-trypsin inhibitor heavy chain family, member 5	Multiple_Complex
TC1300006694.hg.1	6.02	5.1	1.9	0.0034	0.0312	GSX1	GS homeobox 1	Coding
TC0800011075.hg.1	7.88	7.11	1.7	0.0034	0.0313	TMEM55A	transmembrane protein 55A	Multiple_Complex
TC0800012377.hg.1	5.12	4.3	1.77	0.0034	0.0314	PPP1R16A	protein phosphatase 1, regulatory subunit 16A	NonCoding
TC1000008206.hg.1	4.68	4.07	1.53	0.0035	0.0314	SFTPA1	surfactant protein A1	Multiple_Complex
TC0800009072.hg.1	4.01	3.27	1.67	0.0035	0.0315	CHRAC1	Transcript Identified by AceView, Entrez Gene ID(s) 54108	Unassigned
TC0100008326.hg.1	3.97	3.3	1.59	0.0035	0.0315	FAM159A	family with sequence similarity 159, member A	Multiple_Complex
TC0400011746.hg.1	4.93	4.34	1.5	0.0035	0.0315	TMEM155	transmembrane protein 155	Multiple_Complex
TC1100013064.hg.1	4.49	3.77	1.64	0.0035	0.0316	KRTAP5-8	keratin associated protein 5-8	Coding
TC2000009884.hg.1	8.13	7.54	1.51	0.0035	0.0318	AP5S1	adaptor-related protein complex 5, sigma 1 subunit	Multiple_Complex
TC1800006806.hg.1	4.59	5.24	-1.57	0.0035	0.0319	ANKRD30B	ankyrin repeat domain 30B	Multiple_Complex
TC1100006988.hg.1	4.72	5.46	-1.68	0.0035	0.0319	MRGPRX4	MAS-related GPR, member X4	Multiple_Complex
TC1500007805.hg.1	4.77	4.12	1.56	0.0036	0.032	BBS4	Memczak2013 ALT_ACCEPTOR, ALT_DONOR, coding, INTERNAL, intronic best transcript NM_033028	NonCoding
TSUnmapped00000029.hg.1	4.92	4.11	1.75	0.0036	0.032	HMBS	hydroxymethylbilane synthase	NonCoding
TC2200009338.hg.1	6.55	5.95	1.52	0.0036	0.0322	TBC1D10A	TBC1 domain family, member 10A	Multiple_Complex
TC0300010357.hg.1	9.77	9.16	1.53	0.0036	0.0324	CHCHD4	coiled-coil-helix-coiled-coil-helix domain containing 4	Multiple_Complex
TC0200008669.hg.1	6.27	5.63	1.57	0.0036	0.0324	IL1RL2	interleukin 1 receptor-like 2	Multiple_Complex
TC1700007790.hg.1	11.45	10.85	1.52	0.0036	0.0325	CDC6	cell division cycle 6	Multiple_Complex
TC0900011631.hg.1	10.04	9.43	1.53	0.0037	0.0325	GOLGA2	golgin A2	Multiple_Complex
TC0600007268.hg.1	13.34	12.56	1.71	0.0037	0.0325	HIST1H4C	histone cluster 1, H4c	Coding
TC1500010396.hg.1	6.49	5.79	1.62	0.0037	0.0325	KIF7	kinesin family member 7	Multiple_Complex
TC1400009134.hg.1	7.28	7.99	-1.64	0.0036	0.0325	SAV1	salvador family WW domain containing protein 1	Multiple_Complex
TC0100010887.hg.1	10.95	10.23	1.64	0.0037	0.0326	C1orf21	chromosome 1 open reading frame 21	Multiple_Complex
TC1700012369.hg.1	7.46	6.87	1.51	0.0037	0.0326	FLCN	folliculin	Multiple_Complex
TC0600007774.hg.1	7.94	7.18	1.7	0.0037	0.0327	ANKS1A	ankyrin repeat and sterile alpha motif domain containing 1A	Multiple_Complex
TC0200011624.hg.1	4.74	5.43	-1.61	0.0037	0.0327	CMPK2	cytidine monophosphate (UMP-CMP) kinase 2, mitochondrial	Multiple_Complex
TC1400009698.hg.1	7.09	6.12	1.96	0.0037	0.0327	LTBP2	latent transforming growth factor beta binding protein 2	Multiple_Complex
TC1100010897.hg.1	11.28	12.14	-1.81	0.0037	0.0327	UBE2L6	ubiquitin-conjugating enzyme E2L 6	Multiple_Complex
TC0500012206.hg.1	5.35	4.68	1.59	0.0037	0.0328	PROB1	proline-rich basic protein 1	Coding
TC1400008596.hg.1	3.22	3.84	-1.54	0.0037	0.0328	RNASE9	ribonuclease, RNase A family, 9 (non-active)	Coding
TC1600011521.hg.1	9.46	8.8	1.59	0.0037	0.0328	ZNF768	zinc finger protein 768	Coding
TC0600009279.hg.1	11.78	11.16	1.54	0.0038	0.033	ASF1A	anti-silencing function 1A histone chaperone	Multiple_Complex
TC1400007950.hg.1	14.23	13.64	1.51	0.0038	0.033	CALM1	calmodulin 1 (phosphorylase kinase, delta)	Multiple_Complex
TC0200007273.hg.1	5.15	4.19	1.95	0.0038	0.033	RMDN2	regulator of microtubule dynamics 2	Multiple_Complex
TC1900011328.hg.1	12.95	13.88	-1.92	0.0038	0.033	ZNF160	Transcript Identified by AceView, Entrez Gene ID(s) 90338	Coding
TC0500011220.hg.1	3.83	4.44	-1.53	0.0038	0.0331	AP3B1	Memczak2013 ALT_ACCEPTOR, ALT_DONOR, coding, INTERNAL, intronic best transcript NM_003664	NonCoding
TC1900008496.hg.1	13.5	12.74	1.69	0.0038	0.0331	PPP1R15A	protein phosphatase 1, regulatory subunit 15A	Multiple_Complex
TC0600011868.hg.1	4.86	4.12	1.67	0.0038	0.0334	SRF	Jeck2013 ANTISENSE, CDS, coding, INTERNAL, intronic, OVCODE, OVEXON best transcript NM_003131	NonCoding
TC1900009805.hg.1	5.82	5.16	1.58	0.0039	0.0335	SAMD1	sterile alpha motif domain containing 1	Multiple_Complex
TC1700006626.hg.1	6.14	5.54	1.52	0.0038	0.0335	SPNS3	spinster homolog 3 (Drosophila)	Multiple_Complex
TC0900010808.hg.1	7.71	6.98	1.65	0.0039	0.0336	BICD2	bicaudal D homolog 2 (Drosophila)	Multiple_Complex
TC0700013338.hg.1	6.05	5.39	1.58	0.0039	0.0336	GLCCI1	glucocorticoid induced 1	Multiple_Complex
TC0800009828.hg.1	4.17	4.77	-1.51	0.0039	0.0336	HR	hair growth associated	Multiple_Complex
TC1700010682.hg.1	6.94	6.16	1.72	0.0039	0.0336	KRT17	keratin 17, type I	Multiple_Complex
TC0600012495.hg.1	10.44	9.23	2.32	0.0039	0.0337	CGA	glycoprotein hormones, alpha polypeptide	Multiple_Complex
TC0100011163.hg.1	5.28	5.87	-1.51	0.0039	0.0338	PKP1	plakophilin 1	Multiple_Complex
TC0100014977.hg.1	4.36	5.09	-1.66	0.0039	0.0339	ABCA4	ATP binding cassette subfamily A member 4	Multiple_Complex
TC0300009774.hg.1	4.97	4.33	1.55	0.0039	0.0339	HRG	histidine-rich glycoprotein	Multiple_Complex
TC0100013264.hg.1	5.44	6.03	-1.51	0.0039	0.0339	LACTBL1	lactamase, beta-like 1	Coding
TC0700006449.hg.1	6.14	5.5	1.56	0.0039	0.034	WI2-2373I1.2	forkhead box L1-like; novel transcript; Transcript Identified by AceView	Multiple_Complex
TC1900007882.hg.1	7.18	6.33	1.8	0.004	0.0341	PROSER3	proline and serine rich 3	Multiple_Complex
TC0400008345.hg.1	10.6	9.8	1.73	0.0039	0.0341	SGMS2	sphingomyelin synthase 2	Multiple_Complex
TC0200007061.hg.1	5.89	5.22	1.59	0.0039	0.0341	TRIM54	tripartite motif containing 54	Multiple_Complex
TC1400010594.hg.1	5.01	4.23	1.72	0.004	0.0342	FAM177A1	family with sequence similarity 177, member A1	Multiple_Complex
TC0100009899.hg.1	7.35	6.64	1.64	0.004	0.0343	C1orf54	chromosome 1 open reading frame 54	Multiple_Complex
TC0100009035.hg.1	4.81	4.07	1.66	0.004	0.0343	KIAA1107	KIAA1107	Coding
TC0800008324.hg.1	6.63	5.83	1.74	0.004	0.0343	MATN2	matrilin 2	Multiple_Complex
TC0700010910.hg.1	10.98	10.12	1.81	0.004	0.0344	POLD2	polymerase (DNA directed), delta 2, accessory subunit	Multiple_Complex
TC0700012036.hg.1	6.21	5.39	1.77	0.004	0.0344	VGF	VGF nerve growth factor inducible	Coding
TSUnmapped00000044.hg.1	5.17	4.56	1.52	0.0041	0.0345	AC208162.1		Coding
TC2200008008.hg.1	4.23	4.92	-1.62	0.0041	0.0346	ARVCF	Zhang2013 ALT_ACCEPTOR, ALT_DONOR, coding, INTERNAL, intronic best transcript NM_001670	NonCoding
TC0100012465.hg.1	10.77	10.05	1.65	0.0041	0.0346	CPSF3L	cleavage and polyadenylation specific factor 3-like; microRNA 6727	Multiple_Complex
TC1700012070.hg.1	8.13	7.5	1.55	0.0041	0.0346	FAM195B	family with sequence similarity 195, member B	Multiple_Complex
TC0100006548.hg.1	3.98	3.36	1.54	0.0041	0.0346	GABRD	gamma-aminobutyric acid (GABA) A receptor, delta	Coding
TC2100008577.hg.1	4.87	4.28	1.51	0.0041	0.0346	KRTAP10-6	keratin associated protein 10-6	Coding
TC0300007482.hg.1	7.76	7.16	1.52	0.0041	0.0346	NISCH	nischarin	Multiple_Complex
TC1300006594.hg.1	7.82	7.01	1.76	0.0041	0.0346	TNFRSF19	tumor necrosis factor receptor superfamily, member 19	Multiple_Complex
TC1600010244.hg.1	4.22	5.22	-2	0.0041	0.0346	ZNF423	zinc finger protein 423	Multiple_Complex
TC1900008564.hg.1	6.76	5.99	1.7	0.0041	0.0347	ATF5	activating transcription factor 5; microRNA 4751	Multiple_Complex
TC0300010648.hg.1	12.24	11.52	1.65	0.0041	0.0347	DYNC1LI1	dynein, cytoplasmic 1, light intermediate chain 1	Multiple_Complex
TC0900009685.hg.1	7.79	7.03	1.69	0.0041	0.0347	HACD4	3-hydroxyacyl-CoA dehydratase 4	Multiple_Complex
TC0500007542.hg.1	11.13	10.37	1.69	0.0041	0.0349	NDUFAF2	NADH dehydrogenase (ubiquinone) complex I, assembly factor 2	Multiple_Complex
TC0700012658.hg.1	12.62	11.98	1.56	0.0042	0.035	CHCHD3	coiled-coil-helix-coiled-coil-helix domain containing 3	Multiple_Complex
TC0X00007965.hg.1	4.04	4.7	-1.58	0.0042	0.035	TCEAL2	transcription elongation factor A (SII)-like 2	Multiple_Complex
TC0X00011134.hg.1	4.33	3.66	1.59	0.0042	0.0352	CSAG1	chondrosarcoma associated gene 1	Coding
TC0100015701.hg.1	9.48	8.62	1.81	0.0042	0.0353	HIST2H3A	histone cluster 2, H3a; histone cluster 2, H3c	Coding
TC1700006642.hg.1	5.44	4.84	1.51	0.0042	0.0355	TM4SF5	transmembrane 4 L six family member 5	Multiple_Complex
TSUnmapped00000297.hg.1	4.6	4.01	1.5	0.0043	0.0356	ATG16L1	autophagy related 16-like 1	NonCoding
TC0100014459.hg.1	4.78	4.16	1.54	0.0043	0.0356	LINC01359	long intergenic non-protein coding RNA 1359	NonCoding
TC0X00008404.hg.1	8.33	7.6	1.66	0.0043	0.0356	SLC25A14	solute carrier family 25 (mitochondrial carrier, brain), member 14	Multiple_Complex
TC1200008906.hg.1	8.16	7.52	1.56	0.0043	0.0356	TRAFD1	TRAF-type zinc finger domain containing 1	Multiple_Complex
TC2000009996.hg.1	4.42	3.79	1.54	0.0043	0.0357	DUSP15	dual specificity phosphatase 15	Coding
TC1600010215.hg.1	5.49	4.78	1.63	0.0043	0.0358	ABCC12	ATP binding cassette subfamily C member 12	Multiple_Complex
TC0900006748.hg.1	11.92	11.1	1.77	0.0043	0.0358	ADAMTSL1	ADAMTS like 1	Multiple_Complex
TC1000006858.hg.1	11.63	11.03	1.51	0.0043	0.0358	HSPA14	heat shock 70kDa protein 14	Multiple_Complex
TC2000008690.hg.1	5.92	5.27	1.57	0.0043	0.0359	GGTLC1	gamma-glutamyltransferase light chain 1	Coding
TC0700012477.hg.1	4.78	4.13	1.57	0.0043	0.0359	GPR37	G protein-coupled receptor 37 (endothelin receptor type B-like)	Coding
TC1100008354.hg.1	5.2	6.24	-2.06	0.0043	0.0359	LINC01537	long intergenic non-protein coding RNA 1537	NonCoding
TC2000008094.hg.1	6.51	7.53	-2.03	0.0043	0.036	ABHD16B	abhydrolase domain containing 16B	Coding
TC0600014258.hg.1	11.26	12.09	-1.79	0.0043	0.036	HLA-B	major histocompatibility complex, class I, B	Multiple_Complex
TC1000010358.hg.1	5.62	4.71	1.88	0.0043	0.036	MTRNR2L7	MT-RNR2-like 7	Coding
TC0500008884.hg.1	4.67	3.86	1.76	0.0043	0.036	PCDHB13	protocadherin beta 13	Coding
TC1200008667.hg.1	4.83	4.02	1.75	0.0044	0.0362	HSP90B1	Transcript Identified by AceView, Entrez Gene ID(s) 7184	Unassigned
TC0700011876.hg.1	11.42	12.47	-2.06	0.0044	0.0363	ASNS	asparagine synthetase (glutamine-hydrolyzing)	Multiple_Complex
TC0900012215.hg.1	4.19	3.6	1.51	0.0044	0.0363	IFNA16	interferon, alpha 16	Coding
TC0300008144.hg.1	9.76	9.05	1.63	0.0044	0.0363	NIT2	nitrilase family, member 2	Multiple_Complex
TC0300013123.hg.1	7.32	8.17	-1.8	0.0044	0.0363	PLD1	phospholipase D1, phosphatidylcholine-specific	Multiple_Complex
TC0300013606.hg.1	4.41	5.28	-1.83	0.0044	0.0363	TMEM44	transmembrane protein 44	Multiple_Complex
TC1900006804.hg.1	6.79	5.94	1.8	0.0044	0.0363	TNFSF9	tumor necrosis factor (ligand) superfamily, member 9	Multiple_Complex
TC0100007668.hg.1	10.68	10.07	1.52	0.0044	0.0363	TXLNA	taxilin alpha	Multiple_Complex
TC0100011592.hg.1	7.79	7.08	1.63	0.0044	0.0364	KCTD3	potassium channel tetramerization domain containing 3	Multiple_Complex
TC0X00006433.hg.1	4.55	3.85	1.62	0.0044	0.0364	PLCXD1	phosphatidylinositol-specific phospholipase C, X domain containing 1	Multiple_Complex
TC1900010067.hg.1	5.42	4.62	1.74	0.0044	0.0365	PBX4	pre-B-cell leukemia homeobox 4	Multiple_Complex
TC1800007320.hg.1	4.56	3.9	1.59	0.0045	0.0366	MAPK4	mitogen-activated protein kinase 4	Multiple_Complex
TC1700006646.hg.1	7.5	6.85	1.56	0.0045	0.0366	MINK1	misshapen-like kinase 1	Multiple_Complex
TC1500008727.hg.1	4.51	3.81	1.63	0.0045	0.0366	NDN	necdin, MAGE family member	Coding
TC2200008592.hg.1	10.52	8.85	3.18	0.0045	0.0367	APOL2	apolipoprotein L, 2	Multiple_Complex
TC0100015049.hg.1	5.38	4.66	1.65	0.0045	0.0367	FRRS1	ferric-chelate reductase 1	Multiple_Complex
TC0300011059.hg.1	12.43	11.81	1.54	0.0045	0.0367	GPX1	glutathione peroxidase 1	Multiple_Complex
TC1500010906.hg.1	5.16	5.74	-1.5	0.0045	0.0369	RP11-351M8.2	Transcript Identified by AceView, Entrez Gene ID(s) 23184; novel transcript, antisense to CEMIP	Multiple_Complex
TC0300008604.hg.1	9.21	8.44	1.7	0.0045	0.0369	UMPS	uridine monophosphate synthetase	Multiple_Complex
TC1200010788.hg.1	6.65	5.85	1.74	0.0045	0.037	SPRYD3	SPRY domain containing 3	Multiple_Complex
TC2100007420.hg.1	5.97	4.94	2.04	0.0046	0.0371	COL18A1	collagen, type XVIII, alpha 1	Multiple_Complex
TC0100013018.hg.1	6.81	6.12	1.61	0.0046	0.0372	ZBTB17	zinc finger and BTB domain containing 17	Multiple_Complex
TC1900010517.hg.1	6.99	6.36	1.55	0.0046	0.0372	ZNF565	zinc finger protein 565	Multiple_Complex
TC1700008005.hg.1	7.32	6.6	1.64	0.0046	0.0374	FZD2	frizzled class receptor 2	Coding
TC0200016578.hg.1	11.42	10.75	1.59	0.0046	0.0374	NUP35	nucleoporin 35kDa	Multiple_Complex
TC0900009915.hg.1	6.38	7	-1.54	0.0047	0.0376	CCL19	chemokine (C-C motif) ligand 19	Multiple_Complex
TC1900011399.hg.1	11.73	10.87	1.82	0.0047	0.0376	MBOAT7	membrane bound O-acyltransferase domain containing 7	Multiple_Complex
TC1900008839.hg.1	5.85	5.27	1.5	0.0046	0.0376	TSEN34	TSEN34 tRNA splicing endonuclease subunit	Multiple_Complex
TC0700011982.hg.1	6.18	5.46	1.66	0.0047	0.0378	GATS	GATS, stromal antigen 3 opposite strand	Multiple_Complex
TC1100012130.hg.1	7.86	8.56	-1.62	0.0047	0.0378	MMP10	matrix metallopeptidase 10	Multiple_Complex
TC1400010624.hg.1	6.98	7.72	-1.67	0.0047	0.0378	PTGR2	prostaglandin reductase 2	Multiple_Complex
TC1800009221.hg.1	11.67	10.85	1.76	0.0047	0.0378	RBBP8	retinoblastoma binding protein 8; microRNA 4741	Multiple_Complex
TSUnmapped00000607.hg.1	4.23	3.43	1.75	0.0047	0.0378	SAG	S-antigen; retina and pineal gland (arrestin)	Coding
TC0800012026.hg.1	4.19	3.57	1.53	0.0047	0.0378	SLC45A4	solute carrier family 45, member 4	Multiple_Complex
TC1800007340.hg.1	7.98	6.88	2.14	0.0047	0.0379	DCC	DCC netrin 1 receptor	Multiple_Complex
TC0900008949.hg.1	9.36	8.77	1.51	0.0047	0.0379	NCS1	neuronal calcium sensor 1	Multiple_Complex
TC0X00008388.hg.1	4.07	4.7	-1.54	0.0047	0.0379	SASH3	SAM and SH3 domain containing 3	Multiple_Complex
TC0700008873.hg.1	14.75	14.13	1.53	0.0047	0.038	CAV1	caveolin 1	Multiple_Complex
TC1500006766.hg.1	4.43	3.69	1.67	0.0047	0.038	CHRNA7	cholinergic receptor, nicotinic alpha 7	Multiple_Complex
TC1600008836.hg.1	7.86	7.06	1.74	0.0047	0.038	CTU2	cytosolic thiouridylase subunit 2 homolog (S. pombe)	Multiple_Complex
TC0200010046.hg.1	6.13	5.53	1.52	0.0047	0.038	HOXD12	homeobox D12	Coding
TC0X00009203.hg.1	4.4	3.76	1.56	0.0047	0.038	MAP3K15	mitogen-activated protein kinase kinase kinase 15	Multiple_Complex
TC0800012307.hg.1	9.76	9.04	1.64	0.0048	0.038	RRS1	ribosome biogenesis regulator homolog	Coding
TC0400012378.hg.1	11.28	10.64	1.56	0.0047	0.038	SH3RF1	SH3 domain containing ring finger 1	Multiple_Complex
TC0300008853.hg.1	7.14	6.55	1.51	0.0048	0.038	TMEM108	transmembrane protein 108	Multiple_Complex
TC0200010847.hg.1	4.94	4.26	1.6	0.0048	0.0381	DES	desmin	Multiple_Complex
TC0200014190.hg.1	9.99	9.35	1.56	0.0048	0.0382	AMMECR1L	AMMECR1 like	Multiple_Complex
TC1700007262.hg.1	9.78	8.61	2.25	0.0048	0.0382	MAP2K3	mitogen-activated protein kinase kinase 3	Multiple_Complex
TC0600011282.hg.1	8.54	7.8	1.67	0.0048	0.0382	TRIM27	tripartite motif containing 27	Multiple_Complex
TC0100015789.hg.1	3.81	4.74	-1.9	0.0048	0.0383	POGZ	Transcript Identified by AceView, Entrez Gene ID(s) 23126	Unassigned
TC2000008001.hg.1	12.64	11.7	1.92	0.0049	0.0386	ADRM1	adhesion regulating molecule 1	Multiple_Complex
TC1100012685.hg.1	5.59	5	1.51	0.0049	0.0386	VSIG2	V-set and immunoglobulin domain containing 2	Coding
TC1000011657.hg.1	7.21	7.81	-1.51	0.0049	0.0387	FGF8	fibroblast growth factor 8 (androgen-induced)	Multiple_Complex
TC0800012176.hg.1	11.36	10.52	1.78	0.0049	0.0388	PLEC	plectin	Multiple_Complex
TSUnmapped00000195.hg.1	10.72	9.84	1.83	0.0049	0.0389	NDUFA10	NADH dehydrogenase (ubiquinone) 1 alpha subcomplex, 10, 42kDa	Coding
TC0200014738.hg.1	5.23	6.1	-1.82	0.0049	0.0389	RBMS1	Memczak2013 ALT_ACCEPTOR, ALT_DONOR, coding, INTERNAL, intronic best transcript NM_016836	NonCoding
TC1100006436.hg.1	7.77	6.97	1.74	0.0049	0.0389	SCGB1C1	secretoglobin, family 1C, member 1	Coding
TC2100008061.hg.1	7.67	7.04	1.55	0.0049	0.0389	SETD4	SET domain containing 4	Multiple_Complex
TC0700013484.hg.1	5.69	6.33	-1.56	0.0049	0.0389	ZNF783	zinc finger family member 783	Multiple_Complex
TC1700006740.hg.1	5.87	5.27	1.52	0.005	0.039	ACAP1	ArfGAP with coiled-coil, ankyrin repeat and PH domains 1	Multiple_Complex
TC0600010057.hg.1	10.81	10.07	1.67	0.005	0.039	ACAT2	acetyl-CoA acetyltransferase 2	Multiple_Complex
TC0200011703.hg.1	6.91	7.76	-1.8	0.005	0.039	CYS1	cystin 1	Multiple_Complex
TC0400012173.hg.1	3.95	3.21	1.66	0.005	0.039	SFRP2	secreted frizzled-related protein 2	Coding
TC1400008940.hg.1	12.01	11.23	1.71	0.005	0.0391	NFKBIA	nuclear factor of kappa light polypeptide gene enhancer in B-cells inhibitor, alpha	Multiple_Complex
TC1300008212.hg.1	8.25	7.48	1.7	0.005	0.0392	TUBA3C	tubulin, alpha 3c	Coding
TC0X00010652.hg.1	10.37	9.51	1.81	0.005	0.0393	UPF3B	UPF3 regulator of nonsense transcripts homolog B (yeast)	Multiple_Complex
TC0100018417.hg.1	5.22	4.57	1.57	0.0051	0.0394	ALDH4A1	aldehyde dehydrogenase 4 family, member A1	Multiple_Complex
TC0100013293.hg.1	12.24	11.52	1.64	0.0051	0.0394	ID3	inhibitor of DNA binding 3, dominant negative helix-loop-helix protein	Multiple_Complex
TC1200011002.hg.1	7.99	7.3	1.61	0.0051	0.0394	LRIG3	leucine-rich repeats and immunoglobulin-like domains 3	Multiple_Complex
TC2200008571.hg.1	5.79	5.1	1.61	0.0051	0.0394	MB	myoglobin	Multiple_Complex
TC2000009914.hg.1	8.64	7.88	1.69	0.0051	0.0394	TGIF2	TGFB-induced factor homeobox 2	Multiple_Complex
TC0300009126.hg.1	11.22	10.59	1.55	0.0051	0.0395	GYG1	glycogenin 1	Multiple_Complex
TC1300009933.hg.1	10.85	10.18	1.59	0.0051	0.0395	RASA3	RAS p21 protein activator 3	Multiple_Complex
TC0300007123.hg.1	6.13	6.8	-1.59	0.0051	0.0395	ZNF620	zinc finger protein 620	Coding
TC1400006540.hg.1	4.38	3.69	1.61	0.0051	0.0396	RNASE2	ribonuclease, RNase A family, 2 (liver, eosinophil-derived neurotoxin)	Coding
TC1000007450.hg.1	7.59	6.83	1.69	0.0051	0.0397	C10orf142	chromosome 10 open reading frame 142	Multiple_Complex
TC1900009493.hg.1	4.85	4.11	1.67	0.0051	0.0397	CD209	CD209 molecule	Multiple_Complex
TC0300012155.hg.1	5.04	4.35	1.61	0.0051	0.0398	HGD	homogentisate 1,2-dioxygenase	Multiple_Complex
TC0700007334.hg.1	10.55	9.85	1.62	0.0051	0.0398	MRPL32	mitochondrial ribosomal protein L32	Multiple_Complex
TC1500008949.hg.1	5.04	4.41	1.55	0.0052	0.0399	LOC100131315	uncharacterized LOC100131315; novel transcript	NonCoding
TC0800010749.hg.1	6.93	7.77	-1.79	0.0052	0.0399	NCOA2	nuclear receptor coactivator 2	Multiple_Complex
TC0300010026.hg.1	6.46	5.81	1.57	0.0052	0.0401	FBXO45	F-box protein 45	Coding
TC1500008454.hg.1	4.03	3.26	1.71	0.0052	0.0401	SPATA8	spermatogenesis associated 8	Multiple_Complex
TC0200014024.hg.1	5.04	4.27	1.7	0.0052	0.0402	C1QL2	complement component 1, q subcomponent-like 2	Coding
TC0700013468.hg.1	10.43	9.38	2.08	0.0052	0.0402	NDUFB2	NADH dehydrogenase (ubiquinone) 1 beta subcomplex, 2, 8kDa	Multiple_Complex
TC0700013500.hg.1	5.94	5.34	1.52	0.0052	0.0403	ADAP1	ArfGAP with dual PH domains 1	Multiple_Complex
TC1600009041.hg.1	4.41	3.8	1.52	0.0052	0.0403	CCDC154	coiled-coil domain containing 154	Multiple_Complex
TC1500010885.hg.1	4.2	3.6	1.51	0.0052	0.0403	RPL4	ribosomal protein L4	NonCoding
TC1400010640.hg.1	6.62	5.72	1.87	0.0052	0.0403	TMEM251	transmembrane protein 251	Coding
TC0700012996.hg.1	7.49	8.53	-2.06	0.0052	0.0403	ZNF746	zinc finger protein 746	Multiple_Complex
TC0X00010408.hg.1	5.56	4.79	1.71	0.0053	0.0404	TCEAL5	transcription elongation factor A (SII)-like 5	Coding
TC0800008295.hg.1	11.65	10.93	1.65	0.0053	0.0405	PTDSS1	phosphatidylserine synthase 1	Multiple_Complex
TC0400011735.hg.1	5.52	4.88	1.55	0.0053	0.0405	TNIP3	TNFAIP3 interacting protein 3	Multiple_Complex
TC1100010787.hg.1	4.5	5.18	-1.6	0.0053	0.0406	TRIM64C	tripartite motif containing 64C	Coding
TC0600007477.hg.1	4.94	4.33	1.53	0.0053	0.0407	MOG	myelin oligodendrocyte glycoprotein	Multiple_Complex
TSUnmapped00000319.hg.1	5.76	4.99	1.7	0.0053	0.0407	NDUFA6	NADH dehydrogenase (ubiquinone) 1 alpha subcomplex, 6, 14kDa	Coding
TC0X00011315.hg.1	7.12	6.39	1.66	0.0053	0.0407	TCEAL3	transcription elongation factor A (SII)-like 3	Coding
TC1900011633.hg.1	4.68	3.6	2.11	0.0053	0.0407	ZBTB45	Memczak2013 ALT_ACCEPTOR, ALT_DONOR, coding, INTERNAL, intronic best transcript NM_032792	NonCoding
TC1800008584.hg.1	12.95	12.3	1.58	0.0054	0.0408	ATP5A1	ATP synthase, H+ transporting, mitochondrial F1 complex, alpha subunit 1, cardiac muscle	Multiple_Complex
TC1200008843.hg.1	9.88	8.9	1.96	0.0054	0.0408	FAM216A	family with sequence similarity 216, member A	Multiple_Complex
TC1200012737.hg.1	6.45	5.81	1.56	0.0054	0.0409	ZNF268	zinc finger protein 268	Multiple_Complex
TC0X00008945.hg.1	5.73	5.08	1.56	0.0054	0.041	PRKX	protein kinase, X-linked	Multiple_Complex
TC1200012240.hg.1	14.5	13.83	1.59	0.0054	0.041	RSRC2	arginine/serine-rich coiled-coil 2	Multiple_Complex
TC0700012359.hg.1	4.76	4.04	1.65	0.0054	0.041	ST7-AS1	ST7 antisense RNA 1	NonCoding
TC0100009877.hg.1	9.5	8.58	1.89	0.0054	0.0412	HIST2H3A	histone cluster 2, H3a	Coding
TC1700008218.hg.1	4.21	3.61	1.51	0.0055	0.0413	FLJ45513	uncharacterized LOC729220; novel transcript antisense to TAC4	Multiple_Complex
TC0600011377.hg.1	11.24	10.47	1.71	0.0055	0.0413	NRM	nurim (nuclear envelope membrane protein)	Multiple_Complex
TC0500010932.hg.1	9.79	9.08	1.64	0.0055	0.0413	SGTB	small glutamine-rich tetratricopeptide repeat (TPR)-containing, beta	Multiple_Complex
TC1700011088.hg.1	8.37	7.63	1.68	0.0055	0.0414	COL1A1	collagen, type I, alpha 1	Multiple_Complex
TC0800009921.hg.1	9.31	8.71	1.51	0.0055	0.0414	KCTD9	potassium channel tetramerization domain containing 9	Multiple_Complex
TC2000007476.hg.1	9.38	10.13	-1.68	0.0055	0.0414	STK4	serine/threonine kinase 4	Multiple_Complex
TC1200011770.hg.1	8.49	9.86	-2.58	0.0055	0.0415	ALDH1L2	aldehyde dehydrogenase 1 family, member L2	Multiple_Complex
TC1600009200.hg.1	9.54	8.8	1.66	0.0055	0.0415	TRAP1	TNF receptor-associated protein 1	Multiple_Complex
TC2100006922.hg.1	8.44	7.54	1.86	0.0055	0.0416	EVA1C	eva-1 homolog C (C. elegans)	Multiple_Complex
TC0400006661.hg.1	8.55	7.95	1.52	0.0055	0.0416	STK32B	serine/threonine kinase 32B	Multiple_Complex
TC0X00006814.hg.1	4.13	3.44	1.61	0.0055	0.0416	SUPT20HL1	SPT20 homolog, SAGA complex component-like 1	Multiple_Complex
TC1500006908.hg.1	3.88	4.62	-1.67	0.0055	0.0417	C15orf53	chromosome 15 open reading frame 53	Coding
TC1100011311.hg.1	4.9	5.49	-1.51	0.0056	0.0417	PC	Memczak2013 ALT_ACCEPTOR, ALT_DONOR, coding, INTERNAL, intronic best transcript NM_022172	NonCoding
TC0900011286.hg.1	5.17	4.54	1.55	0.0056	0.0418	DFNB31	deafness, autosomal recessive 31	Multiple_Complex
TC0600013794.hg.1	5.94	6.54	-1.52	0.0056	0.0419	AGPAT4	1-acylglycerol-3-phosphate O-acyltransferase 4	Multiple_Complex
TC2200008610.hg.1	5.95	6.64	-1.62	0.0056	0.042	FOXRED2	FAD-dependent oxidoreductase domain containing 2	Multiple_Complex
TC0X00010131.hg.1	6.7	6.1	1.52	0.0056	0.0421	PGAM4	phosphoglycerate mutase family member 4	Coding
TC1000009863.hg.1	8.03	6.94	2.12	0.0056	0.0422	FAM107B	family with sequence similarity 107, member B	Multiple_Complex
TC1700007772.hg.1	12.35	11.72	1.55	0.0056	0.0422	PSMD3	proteasome 26S subunit, non-ATPase 3	Multiple_Complex
TC0500009097.hg.1	7.9	7.11	1.73	0.0056	0.0422	SYNPO	synaptopodin	Multiple_Complex
TC0900009825.hg.1	13.04	12.35	1.61	0.0057	0.0423	DDX58	DEAD (Asp-Glu-Ala-Asp) box polypeptide 58	Multiple_Complex
TC1100010833.hg.1	4.15	3.56	1.5	0.0057	0.0423	OR5I1	olfactory receptor, family 5, subfamily I, member 1	Coding
TSUnmapped00000108.hg.1	6.22	7.02	-1.73	0.0057	0.0423	RPS6KA1	ribosomal protein S6 kinase, 90kDa, polypeptide 1	Coding
TC0500008632.hg.1	4.16	4.79	-1.55	0.0057	0.0423	SLC22A5	solute carrier family 22 (organic cation/carnitine transporter), member 5	Multiple_Complex
TC1600010618.hg.1	5.86	5.21	1.57	0.0057	0.0424	EXOC3L1	exocyst complex component 3-like 1	Multiple_Complex
TC1300009980.hg.1	10.83	10.2	1.55	0.0058	0.0429	LMO7	LIM domain 7	Multiple_Complex
TC2100007796.hg.1	9.56	8.97	1.5	0.0058	0.0429	MRPL39	mitochondrial ribosomal protein L39	Multiple_Complex
TC1700007288.hg.1	5.14	4.26	1.84	0.0059	0.043	FAM27L	family with sequence similarity 27-like	Multiple_Complex
TC0600007289.hg.1	5.98	5.16	1.77	0.0058	0.043	HIST1H4F	histone cluster 1, H4f	Coding
TC0200014772.hg.1	8.93	7.98	1.93	0.0059	0.043	IFIH1	interferon induced, with helicase C domain 1	Multiple_Complex
TC0200007053.hg.1	7.84	7.07	1.71	0.0058	0.043	KHK	ketohexokinase	Multiple_Complex
TC2100008487.hg.1	5.51	4.82	1.61	0.0059	0.043	TPTE	transmembrane phosphatase with tensin homology	Multiple_Complex
TC1200012651.hg.1	5.69	5.01	1.6	0.0059	0.0432	KIF5A	kinesin family member 5A	Multiple_Complex
TC1200007421.hg.1	5.13	5.91	-1.71	0.0059	0.0433	ANO6	Transcript Identified by AceView, Entrez Gene ID(s) 196527	Unassigned
TC0200015869.hg.1	8.57	7.91	1.58	0.0059	0.0433	AP1S3	adaptor-related protein complex 1 sigma 3 subunit	Multiple_Complex
TC0300009661.hg.1	9	8.24	1.7	0.0059	0.0435	B3GNT5	UDP-GlcNAc:betaGal beta-1,3-N-acetylglucosaminyltransferase 5	Multiple_Complex
TC0100011073.hg.1	5.19	5.88	-1.62	0.006	0.0436	CRB1	crumbs family member 1, photoreceptor morphogenesis associated	Multiple_Complex
TC0700009243.hg.1	6.2	5.54	1.58	0.006	0.0436	TMEM140	transmembrane protein 140	Multiple_Complex
TC0400008547.hg.1	10.02	9.38	1.56	0.006	0.0438	METTL14	methyltransferase like 14	Multiple_Complex
TC0600012958.hg.1	5.91	5.3	1.53	0.006	0.0438	TSPYL4	TSPY-like 4	Multiple_Complex
TC2200007574.hg.1	5.07	4.35	1.65	0.006	0.0439	PARVB	parvin, beta	Multiple_Complex
TC0400007777.hg.1	4.23	3.32	1.87	0.0061	0.0441	CSN3	casein kappa	Coding
TC0X00010051.hg.1	3.38	4.07	-1.62	0.0061	0.0441	NAP1L6	nucleosome assembly protein 1-like 6	Multiple_Complex
TC0600014333.hg.1	6.83	6.16	1.59	0.0061	0.0442	MICAL1	microtubule associated monooxygenase, calponin and LIM domain containing 1	Multiple_Complex
TC1600008005.hg.1	6.1	5.18	1.89	0.0061	0.0443	ADGRG1	adhesion G protein-coupled receptor G1	Multiple_Complex
TC1500008988.hg.1	9.99	9.38	1.53	0.0061	0.0443	GOLGA8A	golgin A8 family, member A; golgin A8 family, member B	Multiple_Complex
TC2200007101.hg.1	10.4	11.04	-1.56	0.0061	0.0443	LINC01521	long intergenic non-protein coding RNA 1521	NonCoding
TC0200013019.hg.1	5.71	5.05	1.58	0.0061	0.0443	MCEE	methylmalonyl CoA epimerase	Multiple_Complex
TC1200011882.hg.1	4.44	3.5	1.92	0.0061	0.0443	TRPV4	transient receptor potential cation channel, subfamily V, member 4	Multiple_Complex
TC2000009819.hg.1	6.39	5.58	1.75	0.0062	0.0445	HELZ2	helicase with zinc finger 2, transcriptional coactivator	Multiple_Complex
TC1200007844.hg.1	12.01	10.94	2.11	0.0062	0.0446	RBMS2	RNA binding motif, single stranded interacting protein 2	Multiple_Complex
TC0600011136.hg.1	12.03	11.17	1.82	0.0062	0.0447	HIST1H2BG	histone cluster 1, H2bg	Multiple_Complex
TC2200007361.hg.1	13.26	12.58	1.61	0.0062	0.0448	TOMM22	translocase of outer mitochondrial membrane 22 homolog (yeast)	Multiple_Complex
TC2000007089.hg.1	12.77	12.07	1.63	0.0062	0.0448	TPX2	TPX2, microtubule-associated	Multiple_Complex
TC1700008974.hg.1	5.28	4.65	1.55	0.0063	0.0449	MGAT5B	mannosyl (alpha-1,6-)-glycoprotein beta-1,6-N-acetyl-glucosaminyltransferase, isozyme B	Multiple_Complex
TC0700009693.hg.1	8.84	8.1	1.67	0.0063	0.045	AGAP3	ArfGAP with GTPase domain, ankyrin repeat and PH domain 3	Multiple_Complex
TC1700010447.hg.1	10.65	9.48	2.25	0.0063	0.045	CCL5	chemokine (C-C motif) ligand 5	Coding
TC0Y00007224.hg.1	4.41	5	-1.51	0.0063	0.045	PRYP3	PTPN13-like, Y-linked pseudogene 3	Multiple_Complex
TC0400012171.hg.1	4.02	3.31	1.65	0.0063	0.045	RNF175	ring finger protein 175	Multiple_Complex
TC1900006764.hg.1	11.96	11.32	1.55	0.0063	0.045	SAFB	scaffold attachment factor B	Multiple_Complex
TC0500010308.hg.1	6.07	4.8	2.42	0.0063	0.0451	CDH10	cadherin 10, type 2 (T2-cadherin)	Multiple_Complex
TC0600007847.hg.1	11.8	10.9	1.86	0.0063	0.0452	CDKN1A	cyclin-dependent kinase inhibitor 1A (p21, Cip1)	Multiple_Complex
TC1200009248.hg.1	8.97	8.12	1.8	0.0063	0.0452	DDX55	DEAD (Asp-Glu-Ala-Asp) box polypeptide 55	Multiple_Complex
TC0100015333.hg.1	5.95	5.35	1.51	0.0063	0.0452	PTPN22	protein tyrosine phosphatase, non-receptor type 22 (lymphoid)	Multiple_Complex
TC0700010925.hg.1	11.2	10.45	1.68	0.0064	0.0453	DDX56	DEAD (Asp-Glu-Ala-Asp) box helicase 56	Multiple_Complex
TSUnmapped00000768.hg.1	3.84	4.65	-1.74	0.0064	0.0453	FBL	fibrillarin	NonCoding
TC0100016366.hg.1	8.54	7.84	1.62	0.0064	0.0453	KIFAP3	kinesin-associated protein 3	Multiple_Complex
TC0400012078.hg.1	6.55	7.51	-1.94	0.0064	0.0453	NR3C2	nuclear receptor subfamily 3, group C, member 2	Multiple_Complex
TC1200007779.hg.1	7.16	5.74	2.68	0.0064	0.0453	OR9K2	olfactory receptor, family 9, subfamily K, member 2	Coding
TC1900007313.hg.1	11.97	11.38	1.51	0.0064	0.0454	USE1	unconventional SNARE in the ER 1 homolog (S. cerevisiae)	Multiple_Complex
TC1700008851.hg.1	5.08	4.23	1.8	0.0064	0.0456	GPRC5C	G protein-coupled receptor, class C, group 5, member C	Multiple_Complex
TC0300010840.hg.1	6.62	5.81	1.76	0.0065	0.0458	CCK	cholecystokinin	Multiple_Complex
TC1500010660.hg.1	4.72	5.41	-1.61	0.0065	0.0458	PCSK6	proprotein convertase subtilisin/kexin type 6	Multiple_Complex
TC0500007911.hg.1	4.99	4.35	1.56	0.0065	0.0458	SPZ1	spermatogenic leucine zipper 1	Coding
TC1900011910.hg.1	8.53	7.84	1.61	0.0065	0.0459	HOMER3	homer scaffolding protein 3	Multiple_Complex
TC1900011190.hg.1	4.33	3.64	1.62	0.0065	0.0459	IZUMO2	IZUMO family member 2	Coding
TSUnmapped00000146.hg.1	4.67	5.27	-1.51	0.0065	0.0459	ZNF780A	zinc finger protein 780A	Coding
TC1700009811.hg.1	4.41	5.3	-1.85	0.0065	0.046	HS3ST3A1	Jeck2013 ALT_ACCEPTOR, ALT_DONOR, coding, INTERNAL, intronic best transcript NM_006042	NonCoding
TC2000007083.hg.1	11.38	10.65	1.65	0.0066	0.0463	ID1	inhibitor of DNA binding 1, dominant negative helix-loop-helix protein	Multiple_Complex
TC0800009157.hg.1	8.23	7.4	1.78	0.0066	0.0463	LY6K	lymphocyte antigen 6 complex, locus K	Multiple_Complex
TC0X00009672.hg.1	5.1	4.3	1.74	0.0066	0.0463	PAGE1	P antigen family, member 1 (prostate associated)	Coding
TC1700011558.hg.1	9.24	10.32	-2.12	0.0066	0.0463	SLC16A6	solute carrier family 16, member 6	Multiple_Complex
TSUnmapped00000095.hg.1	9.73	9.07	1.58	0.0067	0.0466	NDUFA6	NADH dehydrogenase (ubiquinone) 1 alpha subcomplex, 6, 14kDa	Coding
TC0100012359.hg.1	4.99	4.39	1.51	0.0067	0.0468	OR2T3	olfactory receptor, family 2, subfamily T, member 3	Coding
TC1400009052.hg.1	4.69	4	1.62	0.0067	0.0469	FSCB	fibrous sheath CABYR binding protein	Coding
TC0300013458.hg.1	7.76	7.08	1.6	0.0068	0.047	RPL39L	ribosomal protein L39-like	Coding
TC2000007936.hg.1	5.88	6.55	-1.6	0.0068	0.0471	PHACTR3	phosphatase and actin regulator 3	Multiple_Complex
TC2100006442.hg.1	7.34	6.45	1.85	0.0068	0.0471	SIK1	salt-inducible kinase 1	Multiple_Complex
TC0200011551.hg.1	11.31	10.67	1.56	0.0068	0.0473	ADI1	acireductone dioxygenase 1	Multiple_Complex
TC0800009465.hg.1	4.15	4.86	-1.64	0.0069	0.0474	SPAG11B	sperm associated antigen 11B	Coding
TC0600007263.hg.1	6.52	5.59	1.9	0.0069	0.0475	HIST1H4A	histone cluster 1, H4a	Coding
TC0900006539.hg.1	5.7	6.66	-1.95	0.0069	0.0475	JAK2	Memczak2013 ALT_ACCEPTOR, ALT_DONOR, coding, INTERNAL, intronic best transcript NM_004972	NonCoding
TC1900010706.hg.1	9.24	8.6	1.55	0.0069	0.0475	SERTAD1	SERTA domain containing 1	Multiple_Complex
TC2000009211.hg.1	4.41	3.7	1.64	0.0069	0.0475	WFDC12	WAP four-disulfide core domain 12	Coding
TC1400008118.hg.1	5.15	5.85	-1.62	0.0069	0.0476	AK7	adenylate kinase 7	Multiple_Complex
TC1200010704.hg.1	4.61	4.01	1.52	0.0069	0.0476	CELA1	chymotrypsin-like elastase family, member 1	Coding
TC0400012820.hg.1	14.11	13.19	1.9	0.0069	0.0476	FGF5	fibroblast growth factor 5	Multiple_Complex
TC0800007985.hg.1	6.71	7.37	-1.58	0.007	0.0476	GDAP1	ganglioside induced differentiation associated protein 1	Multiple_Complex
TC0600007266.hg.1	7.71	6.51	2.3	0.0069	0.0476	HIST1H1C	Memczak2013 ANTISENSE, CDS, coding, INTERNAL best transcript NM_005319	NonCoding
TC0X00009896.hg.1	7.88	7.29	1.51	0.0069	0.0476	LAS1L	LAS1-like, ribosome biogenesis factor	Multiple_Complex
TC0800012434.hg.1	4.02	3.38	1.56	0.0069	0.0476	TPD52	tumor protein D52	Multiple_Complex
TC0500013175.hg.1	10.29	9.65	1.55	0.007	0.0477	IPO11	importin 11; leucine rich repeat containing 70	Multiple_Complex
TC2000008072.hg.1	11.24	10.35	1.86	0.007	0.0477	PPDPF	pancreatic progenitor cell differentiation and proliferation factor	Multiple_Complex
TC1900007386.hg.1	6.63	5.87	1.69	0.007	0.0478	SSBP4	single stranded DNA binding protein 4	Multiple_Complex
TC0100015102.hg.1	4.33	4.97	-1.56	0.007	0.0479	COL11A1	collagen, type XI, alpha 1	Multiple_Complex
TC0800010153.hg.1	7.03	6.41	1.54	0.007	0.0479	STAR	steroidogenic acute regulatory protein	Multiple_Complex
TC0X00010916.hg.1	4.63	4.03	1.51	0.007	0.048	CT45A6	cancer/testis antigen family 45, member A6; cancer/testis antigen family 45, member A7	Coding
TSUnmapped00000242.hg.1	5.59	4.9	1.61	0.0071	0.0482	KIF15	kinesin family member 15	Coding
TC1500009123.hg.1	8.01	7.17	1.79	0.0071	0.0483	DNAJC17	DnaJ (Hsp40) homolog, subfamily C, member 17	Multiple_Complex
TC0600011232.hg.1	9.31	8.57	1.68	0.0072	0.0485	HIST1H1B	histone cluster 1, H1b	Multiple_Complex
TC1900009190.hg.1	8.05	7.38	1.59	0.0072	0.0485	KLF16	Kruppel-like factor 16	Coding
TC0200006583.hg.1	5.27	4.62	1.56	0.0072	0.0485	RNF144A	ring finger protein 144A	Multiple_Complex
TSUnmapped00000123.hg.1	5.58	6.31	-1.67	0.0072	0.0485	SLC2A6	solute carrier family 2 (facilitated glucose transporter), member 6 [Source:HGNC Symbol;Acc:HGNC:11011]	Coding
TC0900010920.hg.1	9.4	8.52	1.84	0.0072	0.0487	AAED1	AhpC/TSA antioxidant enzyme domain containing 1	Multiple_Complex
TC1400008750.hg.1	5.95	5.33	1.53	0.0072	0.0487	DHRS1	dehydrogenase/reductase (SDR family) member 1	Multiple_Complex
TC0100014058.hg.1	7.46	6.75	1.63	0.0072	0.0487	KNCN	kinocilin	Multiple_Complex
TC0600012293.hg.1	8.91	8.17	1.67	0.0072	0.0487	MB21D1	Mab-21 domain containing 1	Multiple_Complex
TC0100014344.hg.1	9.25	10.02	-1.7	0.0073	0.049	MYSM1	Myb-like, SWIRM and MPN domains 1	Multiple_Complex
TC0200010980.hg.1	9.56	10.77	-2.31	0.0073	0.0492	CCL20	chemokine (C-C motif) ligand 20	Multiple_Complex
TC2200009272.hg.1	5.96	5.27	1.61	0.0074	0.0493	APOBEC3D	apolipoprotein B mRNA editing enzyme, catalytic polypeptide-like 3D	Coding
TC2200009333.hg.1	9.62	9.01	1.53	0.0074	0.0494	AP1B1	adaptor-related protein complex 1, beta 1 subunit	Multiple_Complex
TC1000011713.hg.1	9.53	8.83	1.62	0.0074	0.0494	PCGF6	polycomb group ring finger 6	Multiple_Complex
TC2000006829.hg.1	9.87	9.01	1.81	0.0074	0.0494	POLR3F	polymerase (RNA) III (DNA directed) polypeptide F, 39 kDa	Multiple_Complex
TC1600011329.hg.1	6.74	6.09	1.57	0.0074	0.0494	TBC1D24	TBC1 domain family, member 24	Multiple_Complex
TC0100015471.hg.1	5.84	6.68	-1.79	0.0074	0.0495	ZNF697	zinc finger protein 697	Multiple_Complex
TC1900011779.hg.1	7.76	7.05	1.64	0.0074	0.0496	FLT3LG	fms-related tyrosine kinase 3 ligand	Multiple_Complex
TC0200007200.hg.1	6.04	6.8	-1.69	0.0074	0.0496	LTBP1	latent transforming growth factor beta binding protein 1	Multiple_Complex
TC1200007954.hg.1	10.71	10.09	1.54	0.0075	0.0497	USP15	ubiquitin specific peptidase 15; microRNA 6125	Multiple_Complex
TC1500007763.hg.1	5.92	5.24	1.61	0.0075	0.05	MYO9A	Memczak2013 ANTISENSE, CDS, coding, INTERNAL best transcript NM_006901	NonCoding
TC0100015825.hg.1	5	4.35	1.56	0.0076	0.0503	TCHHL1	trichohyalin like 1	Coding
TC0200016442.hg.1	12.02	11.43	1.51	0.0076	0.0506	MSH2	mutS homolog 2	Multiple_Complex
TC1600007235.hg.1	13.77	13	1.71	0.0077	0.0506	PLK1	polo-like kinase 1	Multiple_Complex
TSUnmapped00000785.hg.1	5.53	6.16	-1.54	0.0076	0.0506	ZNF780B	zinc finger protein 780B	Coding
TC0500008777.hg.1	10.34	9.59	1.69	0.0077	0.0507	KIF20A	kinesin family member 20A	Multiple_Complex
TC2200009161.hg.1	9.06	8.48	1.5	0.0077	0.0507	LMF2	lipase maturation factor 2	Multiple_Complex
TC0700009649.hg.1	7.88	7.29	1.51	0.0078	0.051	ATP6V0E2	ATPase, H+ transporting V0 subunit e2	Multiple_Complex
TC1900011698.hg.1	6.96	7.6	-1.56	0.0078	0.051	RPSAP58	ribosomal protein SA pseudogene 58; ribosomal protein SA	Multiple_Complex
TC0400012798.hg.1	4.6	3.99	1.53	0.0078	0.0511	ADGRL3	adhesion G protein-coupled receptor L3	Multiple_Complex
TSUnmapped00000288.hg.1	4.08	4.71	-1.55	0.0079	0.0514	PADI4	peptidyl arginine deiminase, type IV	NonCoding
TC0100009183.hg.1	5.01	5.63	-1.54	0.0079	0.0514	PALMD	palmdelphin	Multiple_Complex
TC1900006687.hg.1	6.25	6.97	-1.65	0.0079	0.0515	AC007292.7	Transcript Identified by AceView, Entrez Gene ID(s) 84954; novel transcript, antisense to STAP2	NonCoding
TC2200009290.hg.1	4.92	4.22	1.63	0.0079	0.0515	FAM19A5	family with sequence similarity 19 (chemokine (C-C motif)-like), member A5	Multiple_Complex
TC1600010500.hg.1	12.33	11.74	1.51	0.0079	0.0515	GOT2	glutamic-oxaloacetic transaminase 2, mitochondrial	Multiple_Complex
TC0300008352.hg.1	9.92	9.33	1.5	0.0079	0.0516	GTPBP8	GTP-binding protein 8 (putative)	Multiple_Complex
TC0600007387.hg.1	5.02	4.06	1.94	0.0079	0.0516	OR2B6	olfactory receptor, family 2, subfamily B, member 6	Coding
TC0500009984.hg.1	5.62	6.67	-2.06	0.008	0.0517	FLJ33360	FLJ33360 protein; FLJ33360 protein [Source:EntrezGene;Acc:401172]; putative novel transcript	Multiple_Complex
TC1000009327.hg.1	4.97	4.28	1.61	0.008	0.0517	MGMT	O-6-methylguanine-DNA methyltransferase	Multiple_Complex
TC0900007100.hg.1	5.82	7.21	-2.62	0.008	0.0518	NPR2	natriuretic peptide receptor 2	Multiple_Complex
TC0X00009208.hg.1	6.1	5.44	1.58	0.008	0.0519	CXorf23	chromosome X open reading frame 23	Multiple_Complex
TC0700007137.hg.1	7.14	6.35	1.73	0.008	0.0521	BBS9	Bardet-Biedl syndrome 9	Multiple_Complex
TC0800009970.hg.1	11.31	10.33	1.98	0.0081	0.0521	PBK	PDZ binding kinase	Multiple_Complex
TC1100006495.hg.1	10.21	9.58	1.55	0.0081	0.0525	TSPAN4	tetraspanin 4	Multiple_Complex
TC1500007035.hg.1	9.86	9.09	1.7	0.0082	0.0526	HAUS2	HAUS augmin like complex subunit 2	Coding
TC0400009330.hg.1	9.21	8.55	1.58	0.0082	0.0526	SAP30	Sin3A associated protein 30kDa	Multiple_Complex
TC1100010349.hg.1	8.77	8.13	1.56	0.0082	0.0526	SVIP	small VCP/p97-interacting protein	Multiple_Complex
TSUnmapped00000569.hg.1	7.53	6.87	1.58	0.0082	0.0528	ZDHHC3	zinc finger, DHHC-type containing 3	Coding
TC1100009906.hg.1	4.68	3.96	1.65	0.0082	0.0529	OR52E2	olfactory receptor, family 52, subfamily E, member 2	Coding
TC1600007238.hg.1	4.22	3.61	1.53	0.0083	0.053	CHP2	calcineurin-like EF-hand protein 2	Coding
TSUnmapped00000353.hg.1	7.07	6.48	1.5	0.0083	0.0531	DUSP16	dual specificity phosphatase 16	Coding
TC2200009149.hg.1	5.74	4.98	1.69	0.0083	0.0533	TUBGCP6	tubulin, gamma complex associated protein 6	Multiple_Complex
TC2100008286.hg.1	13.05	12.37	1.6	0.0083	0.0533	U2AF1	U2 small nuclear RNA auxiliary factor 1	Multiple_Complex
TC0900008201.hg.1	6.82	6.16	1.58	0.0084	0.0534	COL15A1	collagen, type XV, alpha 1	Multiple_Complex
TC1700011721.hg.1	4.48	3.8	1.6	0.0084	0.0534	FDXR	Zhang2013 ALT_ACCEPTOR, ALT_DONOR, coding, INTERNAL, intronic best transcript NM_004110	NonCoding
TC1700012313.hg.1	11.33	10.74	1.5	0.0084	0.0534	MRPL12	mitochondrial ribosomal protein L12	Multiple_Complex
TC1700006735.hg.1	4.57	5.34	-1.7	0.0084	0.0534	SLC2A4	solute carrier family 2 (facilitated glucose transporter), member 4	Coding
TC1200008814.hg.1	11.98	11.33	1.56	0.0084	0.0535	ANKRD13A	ankyrin repeat domain 13A	Multiple_Complex
TC0300013984.hg.1	5.01	5.61	-1.52	0.0085	0.0536	HYAL2	hyaluronoglucosaminidase 2	Multiple_Complex
TC1400010289.hg.1	10.19	9.5	1.62	0.0085	0.054	CDC42BPB	CDC42 binding protein kinase beta (DMPK-like)	Multiple_Complex
TC1900011071.hg.1	14.24	13.57	1.59	0.0086	0.0541	KDELR1	KDEL (Lys-Asp-Glu-Leu) endoplasmic reticulum protein retention receptor 1	Multiple_Complex
TC1500010877.hg.1	5.97	4.91	2.09	0.0086	0.0541	PARP16	poly(ADP-ribose) polymerase family member 16	Multiple_Complex
[truncated: 589 more rows]
