# Supplementary material for: Hippo signalling pathway mediates oncogenic properties of NAB2::STAT6 in solitary fibrous tumour
Source: Cell Oncol (Dordr). 2026 Feb 10;49(1):43. doi: 10.1007/s13402-026-01173-x (PMC12891060; doi:10.1007/s13402-026-01173-x)
Supplement: Supplementary file 10 — Supplementary Material 10: Table 3_SFT patient cohort [file 13402_2026_1173_MOESM10_ESM.xlsx]

## Sheet: Patient cohort
#Case	RNA-seq	OGM	Primary (P), Recidive (R)	Age (years)	Gender	Location	Size (mm)	Mitotic counts (10HPFs)	Necrosis	NAB2-STAT6 fusion variant	0: STAT6-TAD (>16) 1: STAT6-FULL (<16)	YAP/TAZ IHC (score)	YAP/TAZ IHC, Median (127.5)	Relapse progression	2nd recidive	DFS (years)	Exitus	OS (years)
1	SFT_1	Failed	P	62	F	Extremity	95	1	no	5-6	1	160	High	0	0	6.875	0	6.875
2	SFT_2	SFT_2	P	49	M	Pleuro-pulmonary	98	3	No	4-2	1	NA	NA	0	0	4.98056	0	4.98056
3	SFT_3	Failed	P	60	M	Pleuro-pulmonary	35	1	no	4-2	1	150	High	0	0	4.31111	0	4.31111
4	SFT_4	SFT_4	R	67	F	Pleuro-pulmonary	25	1	no	4-2	1	37.5	Low	1	1	11.4167	0	18.125
5	SFT_5	Failed	R	38	M	Extremity	60	9	no	6-16	0	255	High	1	0	16.2944	0	18.45
6	SFT_6	SFT_6	P	24	M	Extremity	95	<4	No	3-16	0	NA	NA	0	0	25.7569	0	10.3028
7A	SFT_7	SFT_7	P	40	M	Abdominal/Visceral	140	<2	No	3-18	0	45	Low	1	0	13.3583	0	14.5444
7B	no	no	R	53	M	Pleuro-pulmonary	paired	paired	paired	paired	paired	120	Low	paired	paired	paired	paired	paired
8	SFT_8	Failed	R	51	M	CNS	42	6	Yes	6-16	0	165	High	1	0	5.40833	1	6.20556
9	SFT_9	SFT_9	P	69	F	Pleuro-pulmonary	120	1	No	4-2	1	153	High	0	0	8.15556	1	8.15556
10	SFT_10	Failed	R	64	F	Pleuro-pulmonary	100	<2	yes	4-2	1	68.75	Low	1	0	4.79167	1	5.23611
11	SFT_11	SFT_11	P	39	F	Extremity	20	2-3, two focus ( 5-7)	No	6-17	0	NA	NA	0	0	9.96667	0	9.96667
12	SFT_12	SFT_12	P	27	M	CNS	40	1	No	6-17	0	100	Low	0	0	8.27222	0	8.27222
13	SFT_13	SFT_13	P	50	F	Extremity	60	0	No	2-2	1	150	High	0	0	3.57778	0	3.57778
14	SFT_14	Failed	P	44	F	Extremity	63	3	No	4-2	1	105	Low	0	0	0.638889	0	0.638889
15	SFT_15	Failed	P	79	M	Extremity	63	7	No	6-2	1	105	Low	0	0	1.22222	0	1.22222
16	SFT_16	Failed	P	54	F	Extremity	85	0	No	4-4	1	120	Low	0	0	3.16667	0	3.16667
17A	no	no	P	44.7342	F	Pleuro-pulmonary	180	1	yes	6-17	0	60	Low	1	0	1.825	0	6.90278
17B	no	no	R	47	F	Pleuro-pulmonary	paired	paired	paired	paired	paired	130	High	paired	paired	paired	paired	paired
18A	no	no	P	51	M	Pleuro-pulmonary	200	15	yes	4-2	1	30	Low	1	0	0.413889	1	2.15
18B	no	no	R	52	M	Pleuro-pulmonary	paired	paired	paired	paired	paired	45	Low	paired	paired	paired	paired	paired
19	no	no	P	41.3205	F	Abdominal/Visceral	70	0	No	5-17	0	285	High	0	0	6.66389	0	6.66389
20A	no	no	P	50	F	Abdominal/Visceral	130	17	yes	6-16	0	60	Low	1	1	3.19444	0	6.54167
20B	no	no	R	53	F	Abdominal/Visceral	paired	paired	paired	paired	paired	180	High	paired	paired	paired	paired	paired
20C	no	no	R	55	F	Abdominal/Visceral	paired	paired	paired	paired	paired	220	High	paired	paired	paired	paired	paired
21	no	no	P	38.1068	F	Pleuro-pulmonary	70	1	NA	7-1int	1	146.25	High	1	0	1.69444	0	5.21111
22	no	no	P	31	F	Pleuro-pulmonary	75	0	NA	4-2	1	100	Low	0	0	5.11944	0	5.11944
23	no	no	P	56	M	Extremity	100	0	No	NA	NA	162.5	High	0	0	4.51944	0	4.51944
24	no	no	P	64	M	Pleuro-pulmonary	220	3	no	4-2	1	135	High	0	0	2.38333	0	2.38333
25	no	no	P	78	F	Trunk	40	NA	NA	3-19	0	217.5	High	1	0	6.08333	1	6.08333
26	no	no	P	68	F	Pleuro-pulmonary	37	1	no	4-2	1	25	Low	0	0	4.01944	0	4.01944
27	no	no	P	56	F	Abdominal/Visceral	200	6	yes	5-16	0	222.5	High	1	0	4.05278	0	7.53333
28	no	no	P	48	F	Deep soft tissue	63	NA	no	6-16	0	135	High	0	0	8	0	8
29	no	no	P	68	F	Extremity	120	0	no	NA	NA	97.5	Low	0	0	4.76111	0	4.76111
30	no	no	P	45	F	Pleuro-pulmonary	14	1	no	NA	NA	0	Low	0	0	6.5	0	6.5
31	no	no	P	59	M	Extremity	22	1	no	NA	NA	190	High	0	0	4.59722	0	4.59722
32	no	no	P	56	F	Extremity	60	0	no	NA	NA	291.6	High	0	0	21.7417	1	21.7417
33	no	no	P	56	F	Extremity	40	NA	no	NA	NA	150	High	0	0	4.71944	0	4.71944
34	no	no	P	32	F	Extremity	60	3	no	NA	NA	67.5	Low	0	0	10.4028	0	4.16111
35	no	no	R	45	F	CNS	NA	7-8	yes	NA	NA	250	High	1	1	1.64167	1	3.14167
36	no	no	P	51.7507	M	Abdominal/Visceral	15	1	NA	6-17	0	60	Low	0	0	5.19722	0	5.19722
37A	no	no	R	69	F	Deep soft tissue	170	>4	no	4-2	1	50	Low	1	0	2.03056	1	18.0028
37B	no	no	R	74	F	Abdominal/Visceral	paired	paired	paired	paired	paired	160	High	paired	paired	paired	paired	paired
38	no	no	R	52	F	CNS	60	20	yes	6-16	0	81.25	Low	1	0	3.04444	1	5.07222
