# Supplementary material for: Hippo signalling pathway mediates oncogenic properties of NAB2::STAT6 in solitary fibrous tumour
Source: Cell Oncol (Dordr). 2026 Feb 10;49(1):43. doi: 10.1007/s13402-026-01173-x (PMC12891060; doi:10.1007/s13402-026-01173-x)
Supplement: Supplementary file 11 — Supplementary Material 11: Table 4_ Gene fusions by RNAseq [file 13402_2026_1173_MOESM11_ESM.xlsx]

## Sheet: Hoja1
							Detected by
#SFT	NAB2 Breakpoint	STAT6 Breakpoint	Gene fusion variant	FULL / TAD	Reciprocal gene fusion	Secondary gene fusion	BaseSpace	Arriba	fusioncatcher	Starfusion	Left Breakpoint	Right Breakpoint
SFT_1	chr12:57093195:+	chr12:57099440:-	5-16	TAD	yes		NA	NA	NA	NA	NA	NA
SFT_2	chr12:57092968:+	chr12:57109944:-	4-2	FULL	no	no	NA	NA	NA	NA	NA	NA
SFT_3	chr12:57092968:+	chr12:57108299:-	4-2	FULL	no	no	NA	NA	NA	NA	NA	NA
SFT_4	chr12:57092968:+	chr12:57108299:-	4-2	FULL	no	no	NA	NA	NA	NA	NA	NA
SFT_5	chr12:57093598:+	chr12:57099440:-	6-16	TAD	no	CFAP299::FGF5	yes	yes	no	yes	chr4:80583183:+	chr4:80295560:+
SFT_6	chr12:57092581:+	chr12:57099374:-	3-16	TAD	yes	no	NA	NA	NA	NA	NA	NA
SFT_7	chr12:57092581:+	chr12:57098902:-	3-18	TAD	yes	ACACB::CHIC2	yes	yes	yes	yes	chr12:109247703:+	chr4:54049305:-
						CHIC2::ACACB	yes	yes	yes	yes	chr4:54064182:-	chr12:109212836:+
						STAT6::ACACB	yes	yes	yes	yes	chr12:57099294:-	chr12:109264232:+
						ARPC3::STAT6	yes	yes	no	yes	chr12:110450255:-	chr12:57100090:-
SFT_8	chr12:57093598:+	chr12:57099440:-	6-16	TAD	yes	TPTEP2::SCML4	yes	yes	no	yes	chr22:38380370:-	chr6:107772386:-
						TRAPPC9::CYB5D2	yes	yes	yes	no	chr8:140450790:-	chr17:4154674:+
						CYB5D2::TRAPPC9	yes	yes	yes	no	chr17:4150031:+	chr8:140439197:-
SFT_9	chr12:57092968:+	chr12:57109944:-	4-2	FULL	no	KCNMB2-AS1::ZMAT3	no	yes	yes	yes
SFT_10	chr12:57092968:+	chr12:57108299:-	4-2	FULL	no	no	NA	NA	NA	NA	NA	NA
SFT_11	chr12:57093598:+	chr12:57099078:-	6-17	TAD	yes	no	NA	NA	NA	NA	NA	NA
SFT_12	chr12:57093598:+	chr12:57099078:-	6-17	TAD	yes	no	NA	NA	NA	NA	NA	NA
SFT_13	chr12:57091816:+	chr12:57110052:-	2-2	FULL	no	no	NA	NA	NA	NA	NA	NA
SFT_14	chr12:57092968:+	chr12:57108548:-	4-2	FULL	no	no	NA	NA	NA	NA	NA	NA
SFT_15	chr12:57093598:+	chr12:57110033:-	6-2	FULL	yes	no	NA	NA	NA	NA	NA	NA
SFT_16	chr12:57092968:+	chr12:57107314:-	4-4	FULL	yes	no	NA	NA	NA	NA	NA	NA

## Sheet: Hoja2
		NAB2 Breakpoint	STAT6 Breakpoint	Gene fusion variant	FULL / TAD	Reciprocal gene fusion
1	B10-10656	chr12:57092581:+	chr12:57099374:-	3-16	TAD	yes
2	B11-11714	chr12:57092581:+	chr12:57098902:-	3-18	TAD	yes
3	B12-26357	chr12:57093598:+	chr12:57099440:-	6-16	TAD	yes
4	B13-17769	chr12:57092968:+	chr12:57109944:-	4-2	FULL	no
5	B15-19665	chr12:57093598:+	chr12:57099078:-	6-17	TAD	yes
6	B17-00107	chr12:57093598:+	chr12:57099078:-	6-17	TAD	no
7	B20-09631	chr12:57092968:+	chr12:57109944:-	4-2	FULL	no
8	B21-28725	chr12:57091816:+	chr12:57110052:-	2-2	FULL	no
9	B20-27830	chr12:57092968:+	chr12:57108299:-	4-2	FULL	no
10	B22-6238	chr12:57092968:+	chr12:57108299:-	4-2	FULL	no
11	B18-16608	chr12:57093195:+	chr12:57099440:-	5-16	TAD	yes
12	B23-2556	chr12:57093598:+	chr12:57099440:-	6-16	TAD	no
13	B14-27292	chr12:57092968:+	chr12:57108299:-	4-2	FULL	no
14	B21-31202	chr12:57092968:+	chr12:57108548:-	4-2	FULL	no
15	B22-10157	chr12:57092968:+	chr12:57107314:-	4-4	FULL	no
16	B21-3266	chr12:57093598:+	chr12:57110033:-	6-2	FULL	yes
				FULL	0.563	0.375
				TAD	0.437
