# Supplementary material for: Hippo signalling pathway mediates oncogenic properties of NAB2::STAT6 in solitary fibrous tumour
Source: Cell Oncol (Dordr). 2026 Feb 10;49(1):43. doi: 10.1007/s13402-026-01173-x (PMC12891060; doi:10.1007/s13402-026-01173-x)
Supplement: Supplementary file 12 — Supplementary Material 12: Table 5_OGM quality parameters [file 13402_2026_1173_MOESM12_ESM.xlsx]

## Sheet: Suppl_Table s1
		Total amount of DNA from molecules that are 150 kbp or longer.	N50 of the DNA molecules that are 20 kbp or longer	N50 of DNA molecules that are 150 kbp or longer.	Percentage of DNA molecules that are 150 kbp or longer which align to the reference	Average number of labels per 100 kbp for total DNA from molecules 150 kbp or longer.	Percentage of molecule labels absent in reference labels.	Percentage of reference labels absent in molecule labels.	Total amount of aligned DNA divided by the size of the reference genome in the rare variant analysis pipeline.	Total amount of aligned DNA divided by the size of the reference genome in de novo assembly pipeline.																	Total amount of DNA from molecules that are 150kbp or longer	Total amount of DNA from molecules that are 150kbp or longer	Total amount of DNA from molecules that are 150kbp or longer	Total amount of DNA from molecules that are 150kbp or longer	Total amount of DNA from molecules that are 150kbp or longer	Total amount of DNA from molecules that are 150kbp or longer	Total amount of DNA from molecules that are 150kbp or longer	Total amount of DNA from molecules that are 150kbp or longer	Total amount of DNA from molecules that are 150kbp or longer	Total amount of DNA from molecules that are 150kbp or longer	Total amount of DNA from molecules that are 150kbp or longer	Total amount of DNA from molecules that are 150kbp or longer	Total amount of DNA from molecules that are 150kbp or longer	Total amount of DNA from molecules that are 150kbp or longer	Total amount of DNA from molecules that are 150kbp or longer	Total amount of DNA from molecules that are 150kbp or longer	Total amount of DNA from molecules that are 150kbp or longer	Total amount of DNA from molecules that are 150kbp or longer	Total amount of DNA from molecules that are 150kbp or longer	Total amount of DNA from molecules that are 150kbp or longer	Total amount of DNA from molecules that are 150kbp or longer	Total amount of DNA from molecules that are 150kbp or longer	Total amount of DNA from molecules that are 150kbp or longer
Case		Total DNA ≥ 150 kbp (Gbp)	N50 ≥ 20 kbp (kbp)	N50 ≥ 150 kbp (kbp)	Map rate (%)	Average label density ≥ 150 kbp (/100kbp)	Positive label variance (PLV) (%)	Negative label variance (NLV) (%)	Effective coverage RVA pipeline	Effective coverage de novo pipeline
ID		>1,500	> 150	> 230	>70	14-17	<10	<15	>300x	>80x
SFT_2	20B-9631/6	1613.89	223.13	265.13	91.9	15.35	4.12	8.22	387.95	199.41
SFT_4	B22-6238	NA	269.63	269.63	90.5	15.32	5.1	11.77	427.37	128.37
SFT_6	B10-10656	1615.31	213	268.13	80.4	13.42	1.82	20.18	383.55	208.63
SFT_7	B11-11714	1478.63	264.46	295.5	94	15.56	2.03	8.29	382.02	70.1
SFT_9	B13-17769	1612.35	319.5	349.5	92.7	15.37	3.09	10.23	428.52	73.13
SFT_11	B15-19665	1629.13	268.88	310.56	92.5	15.81	3.37	5.71	395.67	212.09
SFT_12	B17-00107	1605.9	214.5	269.34	90	14.85	2.21	9.76	401.94	71.33
SFT_13	B21-28725	1693.74	248.35	297.75	92.3	15.02	1.91	8.9	437.02	71.45
average		1606.99	252.681	290.692	90.5375	15.0875	2.95625	10.3825	405.505	129.314
median		1613.89	256.405	282.565	92.1	15.335	2.65	9.33	398.805	100.75
Bold text indicates values that fall outside the reference range
NA: not available
[truncated: 5,000 more columns]
